# Supplementary material for: Performance comparison of the Maxim and Sedia Limiting Antigen Avidity assays for HIV incidence surveillance
Source: PLoS One. 2019 Jul 26;14(7):e0220345. doi: 10.1371/journal.pone.0220345 (PMC6660077; doi:10.1371/journal.pone.0220345)
Supplement: S1 Dataset — CEPHIA Evaluation Panel dataset containing final ODn values for each assay, excluding blinded control specimens. (CSV) [file pone.0220345.s008.csv]

specimen	subject_label_blinded	eddi_interval_size	days_since_ep_ddi	days_since_lp_ddi	days_since_eddi	treatment_naive	on_treatment	elite_controller	viral_load	vl_type	vl_detectable	subtype	subtype_confirmed	maxim_initial_OD	maxim_initial_calibrator_OD	maxim_initial_ODn	sedia_initial_OD	sedia_initial_calibrator_OD	sedia_initial_ODn	maxim_final_ODn	maxim_final_method	sedia_final_ODn	sedia_final_method
1	66064303	13	47	34	41	TRUE	FALSE	FALSE	392000	quantitative	TRUE	C	TRUE	0.033	0.762	0.043	0.076	0.537	0.142	0.046	sop_median_confirms	0.171	sop_median_confirms
2	33497966	NA	NA	29	NA	TRUE	FALSE	FALSE	75532	quantitative	TRUE	B	FALSE	3.141	0.709	4.43	2.878	0.509	5.654	4.43	sop_singlet	5.654	sop_singlet
3	58907905	3	104	101	103	TRUE	FALSE	FALSE	336	quantitative	TRUE	C	TRUE	0.056	0.712	0.079	0.114	0.645	0.177	0.083	sop_median_confirms	0.149	sop_median_confirms
4	52033420	12	58	46	52	TRUE	FALSE	FALSE	7785	quantitative	TRUE	B	FALSE	0.164	0.765	0.214	0.346	0.787	0.44	0.19	sop_median_confirms	0.408	sop_median_confirms
5	86680641	122	590	468	529	TRUE	FALSE	FALSE	1520	quantitative	TRUE	A1	TRUE	2.202	0.752	2.928	1.97	0.707	2.786	2.928	sop_singlet	2.786	sop_singlet
6	67201838	10	1182	1192	1187	TRUE	FALSE	FALSE	49764	quantitative	TRUE	B	FALSE	3.086	0.812	3.8	2.356	0.503	4.684	3.8	sop_singlet	4.684	sop_singlet
7	82861879	159	213	54	134	TRUE	FALSE	FALSE	120949	quantitative	TRUE	B	FALSE	0.261	0.738	0.354	0.547	0.667	0.82	0.333	sop_median_confirms	0.582	sop_median_confirms
8	67201838	10	1098	1108	1103	TRUE	FALSE	FALSE	26356	quantitative	TRUE	B	FALSE	2.723	0.762	3.573	2.829	0.537	5.268	3.573	sop_singlet	5.268	sop_singlet
9	91875437	NA	NA	NA	NA	TRUE	FALSE	FALSE	NA	NA	NA	B	FALSE	3.375	0.758	4.453	3.421	0.646	5.296	4.453	sop_singlet	5.296	sop_singlet
10	11428415	27	74	47	61	TRUE	FALSE	FALSE	424	quantitative	TRUE	C	TRUE	0.083	0.704	0.118	0.124	0.549	0.226	0.119	sop_median_confirms	0.284	sop_median_confirms
11	38432592	10	1840	1850	1845	TRUE	FALSE	FALSE	2023	quantitative	TRUE	B	FALSE	3.408	0.812	4.197	3.12	0.503	6.203	4.197	sop_singlet	6.203	sop_singlet
12	50881725	61	201	140	171	TRUE	FALSE	FALSE	65279	quantitative	TRUE	B	FALSE	0.59	0.704	0.838	0.669	0.549	1.219	1.013	sop_median_confirms	1.127	sop_median_confirms
13	85989470	43	1769	1726	1748	FALSE	TRUE	FALSE	40	upper_limit	FALSE	B	FALSE	1.897	0.804	2.359	2.385	0.836	2.853	2.359	sop_singlet	2.853	sop_singlet
14	22910556	91	446	355	401	TRUE	FALSE	FALSE	1380	quantitative	TRUE	A1	TRUE	1.905	0.738	2.581	2.067	0.667	3.099	2.581	sop_singlet	3.099	sop_singlet
15	33308425	NA	NA	NA	NA	TRUE	FALSE	FALSE	NA	NA	NA	C	FALSE	0.087	0.738	0.118	0.118	0.645	0.183	0.113	sop_median_confirms	0.153	sop_median_confirms
16	68675817	13	55	42	49	TRUE	FALSE	FALSE	139000	quantitative	TRUE	D	TRUE	0.079	0.738	0.107	0.186	0.667	0.279	0.096	sop_median_confirms	0.209	sop_median_confirms
17	19131229	5	97	92	95	TRUE	FALSE	FALSE	114194	quantitative	TRUE	B	TRUE	0.653	0.709	0.921	0.489	0.509	0.961	0.89	sop_median_confirms	0.831	sop_median_confirms
18	31736242	23	92	69	81	TRUE	FALSE	FALSE	2990	quantitative	TRUE	C	TRUE	0.447	0.709	0.63	0.548	0.509	1.077	0.577	sop_median_confirms	0.872	sop_median_confirms
19	49319663	NA	NA	110	NA	TRUE	FALSE	FALSE	9389	quantitative	TRUE	C	TRUE	1.755	0.66	2.659	1.903	0.571	3.333	2.659	sop_singlet	3.333	sop_singlet
20	76637196	NA	NA	NA	NA	TRUE	FALSE	FALSE	NA	NA	NA	B	FALSE	2.92	0.719	4.061	2.503	0.568	4.407	4.061	sop_singlet	4.407	sop_singlet
21	96211215	484	1353	869	1111	TRUE	FALSE	FALSE	38246	quantitative	TRUE	B	FALSE	3.663	0.812	4.511	3.112	0.503	6.187	4.511	sop_singlet	6.187	sop_singlet
22	80328794	203	274	71	173	TRUE	FALSE	FALSE	302	quantitative	TRUE	B	FALSE	0.194	0.83	0.234	0.208	0.53	0.392	0.221	sop_median_confirms	0.37	sop_median_confirms
23	51705826	NA	NA	NA	NA	TRUE	FALSE	FALSE	226177	quantitative	TRUE	B	FALSE	3.244	0.83	3.908	2.872	0.53	5.419	3.908	sop_singlet	5.419	sop_singlet
24	77375132	69	107	38	73	TRUE	FALSE	FALSE	147946	quantitative	TRUE	B	FALSE	2.727	0.91	2.997	3.01	0.787	3.825	2.997	sop_singlet	3.825	sop_singlet
25	90396685	84	1038	954	996	FALSE	TRUE	FALSE	40	upper_limit	FALSE	B	FALSE	0.105	0.91	0.115	0.186	0.787	0.236	0.109	sop_median_confirms	0.236	sop_median_confirms
26	48220694	82	1388	1306	1347	TRUE	FALSE	FALSE	66300	quantitative	TRUE	C	TRUE	3.543	0.709	4.997	3.132	0.509	6.153	4.997	sop_singlet	6.153	sop_singlet
27	30516023	125	157	32	95	TRUE	FALSE	FALSE	4822	quantitative	TRUE	B	FALSE	1.508	0.795	1.897	0.97	0.546	1.777	1.863	sop_median_confirms	1.579	sop_median_confirms
28	80142353	154	3447	3293	3370	TRUE	FALSE	FALSE	1003	quantitative	TRUE	B	FALSE	3.087	0.795	3.883	3.121	0.546	5.716	3.883	sop_singlet	5.716	sop_singlet
29	16901569	11	591	580	586	FALSE	TRUE	FALSE	40	upper_limit	FALSE	B	FALSE	0.119	0.746	0.16	0.133	0.613	0.217	0.139	sop_median_confirms	0.198	sop_median_confirms
30	51256020	NA	NA	NA	NA	TRUE	FALSE	FALSE	NA	NA	NA	B	FALSE	2.145	0.668	3.211	2.114	0.603	3.506	3.211	sop_singlet	3.506	sop_singlet
31	11126366	95	529	434	482	FALSE	TRUE	FALSE	40	upper_limit	FALSE	B	FALSE	0.185	0.746	0.248	0.241	0.613	0.393	0.281	sop_median_confirms	0.32	sop_median_confirms
32	21966564	16	74	58	66	TRUE	FALSE	FALSE	786	quantitative	TRUE	D	TRUE	0.569	0.668	0.852	1.318	0.603	2.186	0.76	sop_median_confirms	2.186	sop_singlet
33	99089350	10	555	565	560	TRUE	FALSE	FALSE	7867	quantitative	TRUE	B	FALSE	2.762	0.66	4.185	2.648	0.571	4.637	4.185	sop_singlet	4.637	sop_singlet
34	29640987	215	2084	1869	1977	FALSE	TRUE	FALSE	40	upper_limit	FALSE	B	FALSE	1.069	0.734	1.456	1.115	0.666	1.674	1.382	sop_median_confirms	1.432	sop_median_confirms
35	89274724	NA	NA	NA	NA	TRUE	FALSE	TRUE	NA	NA	NA	B	FALSE	3.338	0.711	4.695	2.366	0.546	4.333	4.695	sop_singlet	4.333	sop_singlet
36	18987040	3	725	722	724	TRUE	FALSE	FALSE	36900	quantitative	TRUE	C	TRUE	2.699	0.712	3.791	2.613	0.645	4.051	3.791	sop_singlet	4.051	sop_singlet
37	48093084	NA	NA	NA	NA	TRUE	FALSE	FALSE	NA	NA	NA	B	FALSE	0.457	0.804	0.568	0.871	0.877	0.993	0.466	sop_median_confirms	0.932	sop_median_confirms
38	60146026	2	657	655	656	TRUE	FALSE	FALSE	32934	quantitative	TRUE	C	TRUE	3.282	0.709	4.629	3.256	0.509	6.397	4.629	sop_singlet	6.397	sop_singlet
39	36805934	8	21	29	25	TRUE	FALSE	FALSE	237725	quantitative	TRUE	B	TRUE	0.08	0.711	0.113	0.135	0.612	0.221	0.1	sop_median_confirms	0.305	sop_median_confirms
40	57338637	90	239	149	194	TRUE	FALSE	FALSE	12300	quantitative	TRUE	C	TRUE	2.319	0.752	3.084	2.406	0.707	3.403	3.084	sop_singlet	3.403	sop_singlet
41	58620737	22	79	57	68	TRUE	FALSE	FALSE	234384	quantitative	TRUE	B	TRUE	0.149	0.817	0.182	0.266	0.643	0.414	0.18	sop_median_confirms	0.433	sop_median_confirms
42	85124927	49	883	834	859	TRUE	FALSE	FALSE	59488	quantitative	TRUE	B	FALSE	2.821	0.91	3.1	2.794	0.809	3.454	3.1	sop_singlet	3.454	sop_singlet
43	72748497	3	1221	1218	1220	TRUE	FALSE	FALSE	160	quantitative	TRUE	A1	TRUE	2.487	0.716	3.473	2.904	0.805	3.607	3.473	sop_singlet	3.607	sop_singlet
44	20235567	3	1216	1213	1215	TRUE	FALSE	FALSE	229000	quantitative	TRUE	C	TRUE	3.281	0.746	4.398	3.077	0.613	5.02	4.398	sop_singlet	5.02	sop_singlet
45	99739338	101	326	225	276	TRUE	FALSE	FALSE	50	upper_limit	FALSE	C	TRUE	0.308	0.764	0.403	0.296	0.529	0.56	0.345	sop_median_confirms	0.538	sop_median_confirms
46	66702916	NA	NA	34	NA	TRUE	FALSE	FALSE	16700	quantitative	TRUE	C	TRUE	0.054	0.752	0.072	0.053	0.742	0.071	0.118	sop_median_confirms	0.094	sop_median_confirms
47	27060718	NA	NA	NA	NA	TRUE	FALSE	FALSE	NA	NA	NA	B	FALSE	3.452	0.795	4.342	3.694	0.546	6.766	4.342	sop_singlet	6.766	sop_singlet
48	61749795	31	720	689	705	TRUE	FALSE	FALSE	7280	quantitative	TRUE	A1	TRUE	3.622	0.746	4.855	3.142	0.613	5.126	4.855	sop_singlet	5.126	sop_singlet
49	59068137	3	1041	1038	1040	TRUE	FALSE	FALSE	80600	quantitative	TRUE	C	TRUE	2.836	0.704	4.028	2.386	0.549	4.346	4.028	sop_singlet	4.346	sop_singlet
50	23518873	165	218	53	136	TRUE	FALSE	FALSE	274322	quantitative	TRUE	C	TRUE	2.122	0.71	2.989	2.157	0.563	3.831	2.989	sop_singlet	3.831	sop_singlet
51	27362224	NA	NA	NA	NA	TRUE	FALSE	TRUE	NA	NA	NA	B	FALSE	3.811	0.795	4.794	3.742	0.546	6.853	4.794	sop_singlet	6.853	sop_singlet
52	91246275	88	236	148	192	TRUE	FALSE	FALSE	17400	quantitative	TRUE	C	TRUE	0.906	0.758	1.195	0.915	0.646	1.416	1.264	sop_median_confirms	1.348	sop_median_confirms
53	56662303	NA	NA	NA	NA	TRUE	FALSE	TRUE	40	upper_limit	FALSE	B	FALSE	3.731	0.795	4.693	3.434	0.546	6.289	4.693	sop_singlet	6.289	sop_singlet
54	37600883	84	159	75	117	TRUE	FALSE	FALSE	7340	quantitative	TRUE	D	TRUE	0.652	0.803	0.812	0.639	0.618	1.034	0.757	sop_median_confirms	1.049	sop_median_confirms
55	83976581	116	1374	1258	1316	FALSE	TRUE	FALSE	40	upper_limit	FALSE	B	FALSE	1.045	0.734	1.424	1.786	0.877	2.036	1.411	sop_median_confirms	2.036	sop_singlet
56	75430316	NA	NA	NA	NA	TRUE	FALSE	FALSE	NA	NA	NA	C	FALSE	0.704	0.712	0.989	1.089	0.645	1.688	1.05	sop_median_confirms	1.316	sop_median_confirms
57	44656860	96	919	823	871	TRUE	FALSE	FALSE	206500	quantitative	TRUE	A1	TRUE	2.366	0.762	3.105	3.001	0.537	5.588	3.105	sop_singlet	5.588	sop_singlet
58	65984235	66	382	316	349	TRUE	FALSE	FALSE	8706	quantitative	TRUE	C	TRUE	3.254	0.71	4.583	3.184	0.563	5.655	4.583	sop_singlet	5.655	sop_singlet
59	27828042	272	665	393	529	FALSE	TRUE	FALSE	23400	quantitative	TRUE	D	TRUE	0.676	0.65	1.04	0.799	0.622	1.285	0.852	sop_median_confirms	1.239	sop_median_confirms
60	92596896	3	897	894	896	TRUE	FALSE	FALSE	53200	quantitative	TRUE	C	TRUE	1.944	0.716	2.715	2.335	0.805	2.901	2.715	sop_singlet	2.901	sop_singlet
61	55334832	2	741	739	740	FALSE	TRUE	FALSE	40	upper_limit	FALSE	B	FALSE	0.113	0.752	0.15	0.16	0.707	0.226	0.204	sop_median_confirms	0.268	sop_median_confirms
62	64287426	3	898	895	897	TRUE	FALSE	FALSE	23900	quantitative	TRUE	A1	TRUE	3.116	0.972	3.206	2.149	0.56	3.837	3.206	sop_singlet	3.837	sop_singlet
63	12266161	13	681	668	675	TRUE	FALSE	FALSE	50	upper_limit	FALSE	A1	TRUE	0.373	0.804	0.464	0.482	0.836	0.577	0.416	sop_median_confirms	0.537	sop_median_confirms
64	88882863	4	1434	1430	1432	FALSE	TRUE	FALSE	40	upper_limit	FALSE	B	FALSE	0.286	0.816	0.35	0.8	0.767	1.043	0.494	sop_median_confirms	1.239	sop_median_confirms
65	82665527	80	1078	998	1038	TRUE	FALSE	FALSE	1510	quantitative	TRUE	C	TRUE	3.487	0.91	3.832	3.285	0.787	4.174	3.832	sop_singlet	4.174	sop_singlet
66	85615672	136	825	689	757	TRUE	FALSE	FALSE	50100	quantitative	TRUE	A1	TRUE	3.182	0.734	4.335	2.829	0.877	3.226	4.335	sop_singlet	3.226	sop_singlet
67	23992682	NA	NA	NA	NA	TRUE	FALSE	FALSE	NA	NA	NA	B	FALSE	0.047	0.804	0.058	0.08	0.836	0.096	0.053	sop_median_confirms	0.121	sop_median_confirms
68	29640987	215	796	581	689	TRUE	FALSE	FALSE	6540	quantitative	TRUE	B	FALSE	2.508	0.71	3.532	2.168	0.563	3.851	3.532	sop_singlet	3.851	sop_singlet
69	10862729	112	749	637	693	TRUE	FALSE	FALSE	5260	quantitative	TRUE	A1	TRUE	1.726	0.752	2.295	1.551	0.707	2.194	2.295	sop_singlet	2.194	sop_singlet
70	39698405	3	922	919	921	TRUE	FALSE	FALSE	183000	quantitative	TRUE	C	TRUE	3.316	0.816	4.064	3.374	0.767	4.399	4.064	sop_singlet	4.399	sop_singlet
71	38908052	28	63	35	49	TRUE	FALSE	FALSE	90500	quantitative	TRUE	D	TRUE	3.558	0.719	4.949	3.413	0.568	6.009	4.949	sop_singlet	6.009	sop_singlet
72	31589513	0	102	102	102	TRUE	FALSE	FALSE	189360	quantitative	TRUE	B	FALSE	1.476	0.765	1.929	1.757	0.787	2.233	1.632	sop_median_confirms	2.233	sop_singlet
73	53436736	123	3084	2961	3023	FALSE	TRUE	FALSE	40	upper_limit	FALSE	B	FALSE	0.034	0.71	0.048	0.054	0.563	0.096	0.04	sop_median_confirms	0.082	sop_median_confirms
74	34942794	49	555	506	531	TRUE	FALSE	FALSE	18000	quantitative	TRUE	C	TRUE	2.34	0.816	2.868	2.433	0.767	3.172	2.868	sop_singlet	3.172	sop_singlet
75	36818676	416	2342	1926	2134	TRUE	FALSE	FALSE	2492	quantitative	TRUE	B	FALSE	3.254	0.91	3.576	3.561	0.809	4.402	3.576	sop_singlet	4.402	sop_singlet
76	73170513	28	552	524	538	TRUE	FALSE	FALSE	76200	quantitative	TRUE	C	TRUE	2.623	0.831	3.156	3.088	0.896	3.446	3.156	sop_singlet	3.446	sop_singlet
77	97834917	0	877	877	877	TRUE	FALSE	FALSE	7180	quantitative	TRUE	A1	TRUE	1.769	0.816	2.168	0.281	0.666	0.422	2.168	sop_singlet	2.254	sop_median_confirms
78	56805505	25	3946	3921	3934	FALSE	TRUE	FALSE	40	upper_limit	FALSE	B	FALSE	0.6	0.71	0.845	0.69	0.563	1.226	0.786	sop_median_confirms	1.014	sop_median_confirms
79	98286969	10	358	368	363	FALSE	TRUE	FALSE	40	upper_limit	FALSE	B	FALSE	0.127	0.668	0.19	0.177	0.603	0.294	0.153	sop_median_confirms	0.281	sop_median_confirms
80	56845022	81	388	307	348	TRUE	FALSE	FALSE	3370	quantitative	TRUE	C	TRUE	1.727	0.795	2.172	1.318	0.546	2.414	2.172	sop_singlet	2.414	sop_singlet
81	16284138	180	251	71	161	TRUE	FALSE	FALSE	912	quantitative	TRUE	B	FALSE	1.209	0.803	1.506	1.259	0.618	2.037	1.464	sop_median_confirms	2.037	sop_singlet
82	78152361	137	166	29	98	TRUE	FALSE	FALSE	600804	quantitative	TRUE	B	TRUE	1.664	0.83	2.005	1.4	0.53	2.642	2.005	sop_singlet	2.642	sop_singlet
83	44376622	NA	NA	NA	NA	TRUE	FALSE	TRUE	NA	NA	NA	B	FALSE	1.593	0.704	2.263	1.52	0.549	2.769	2.263	sop_singlet	2.769	sop_singlet
84	26815339	89	1081	992	1037	TRUE	FALSE	FALSE	15040	quantitative	TRUE	C	TRUE	3.227	0.649	4.972	3.046	0.742	4.105	4.972	sop_singlet	4.105	sop_singlet
85	80860971	98	1578	1480	1529	TRUE	FALSE	FALSE	23200	quantitative	TRUE	A1C	TRUE	3.543	0.712	4.976	3.774	0.645	5.851	4.976	sop_singlet	5.851	sop_singlet
86	35486540	NA	NA	NA	NA	TRUE	FALSE	FALSE	NA	NA	NA	B	FALSE	2.983	0.758	3.935	3.17	0.646	4.907	3.935	sop_singlet	4.907	sop_singlet
87	77375132	69	486	417	452	FALSE	TRUE	FALSE	40	upper_limit	FALSE	B	FALSE	1.748	0.762	2.294	1.848	0.537	3.441	2.294	sop_singlet	3.441	sop_singlet
88	57684176	NA	NA	NA	NA	TRUE	FALSE	TRUE	NA	NA	NA	B	FALSE	1.125	0.764	1.473	0.932	0.529	1.762	1.365	sop_median_confirms	1.283	sop_median_confirms
89	48271989	13	517	504	511	TRUE	FALSE	FALSE	134000	quantitative	TRUE	C	TRUE	2.553	0.765	3.337	3.178	0.896	3.547	3.337	sop_singlet	3.547	sop_singlet
90	69802223	NA	NA	NA	NA	TRUE	FALSE	FALSE	NA	NA	NA	C	FALSE	3.042	0.704	4.321	2.75	0.549	5.009	4.321	sop_singlet	5.009	sop_singlet
91	38432592	10	3610	3620	3615	TRUE	FALSE	FALSE	1182	quantitative	TRUE	B	FALSE	2.689	0.712	3.777	3.033	0.645	4.702	3.777	sop_singlet	4.702	sop_singlet
92	53373087	1	1440	1439	1440	FALSE	TRUE	FALSE	40	upper_limit	FALSE	B	FALSE	0.082	0.65	0.126	0.084	0.622	0.135	0.104	sop_median_confirms	0.15	sop_median_confirms
93	35180155	6	641	635	638	TRUE	FALSE	FALSE	4384	quantitative	TRUE	B	FALSE	3.065	0.734	4.176	3.137	0.877	3.577	4.176	sop_singlet	3.577	sop_singlet
94	93463076	NA	NA	NA	NA	TRUE	FALSE	TRUE	NA	NA	NA	B	FALSE	0.324	0.972	0.333	0.264	0.56	0.471	0.389	sop_median_confirms	0.441	sop_median_confirms
95	22910556	91	1913	1822	1868	TRUE	FALSE	FALSE	52300	quantitative	TRUE	A1	TRUE	3.134	0.716	4.377	2.798	0.805	3.476	4.377	sop_singlet	3.476	sop_singlet
96	25169259	31	65	34	50	TRUE	FALSE	FALSE	1230	quantitative	TRUE	C	TRUE	0.073	0.795	0.092	0.112	0.546	0.205	0.105	sop_median_confirms	0.204	sop_median_confirms
97	92416889	NA	NA	NA	NA	TRUE	FALSE	FALSE	18600	quantitative	TRUE	B	TRUE	3.177	0.719	4.419	2.808	0.568	4.944	4.419	sop_singlet	4.944	sop_singlet
98	39079090	2	80	78	79	TRUE	FALSE	FALSE	102000	quantitative	TRUE	C	TRUE	0.306	0.66	0.464	0.379	0.571	0.664	0.455	sop_median_confirms	0.817	sop_median_confirms
99	36969663	22	57	35	46	TRUE	FALSE	FALSE	4190	quantitative	TRUE	D	TRUE	0.038	0.803	0.047	0.12	0.618	0.194	0.063	sop_median_confirms	0.18	sop_median_confirms
100	38729330	84	1270	1186	1228	TRUE	FALSE	FALSE	217000	quantitative	TRUE	C	TRUE	3.559	0.795	4.477	3.66	0.546	6.703	4.477	sop_singlet	6.703	sop_singlet
101	48729761	NA	NA	NA	NA	TRUE	FALSE	FALSE	NA	NA	NA	B	FALSE	3.881	0.668	5.81	3.654	0.603	6.06	5.81	sop_singlet	6.06	sop_singlet
102	92596896	3	1570	1567	1569	TRUE	FALSE	FALSE	77968	quantitative	TRUE	C	TRUE	3.046	0.738	4.127	3.033	0.667	4.547	4.127	sop_singlet	4.547	sop_singlet
103	82861879	159	201	42	122	TRUE	FALSE	FALSE	134517	quantitative	TRUE	B	FALSE	0.155	0.703	0.22	0.298	0.631	0.472	0.156	sop_median_confirms	0.447	sop_median_confirms
104	23428700	55	294	239	267	TRUE	FALSE	FALSE	27590	quantitative	TRUE	B	TRUE	0.925	0.719	1.287	1.035	0.568	1.822	1.292	sop_median_confirms	1.943	sop_median_confirms
105	36173563	60	796	736	766	TRUE	FALSE	FALSE	28644	quantitative	TRUE	B	FALSE	2.808	0.734	3.826	3.149	0.877	3.591	3.826	sop_singlet	3.591	sop_singlet
106	89495089	31	701	670	686	TRUE	FALSE	FALSE	28700	quantitative	TRUE	A1	TRUE	1.412	0.972	1.453	1.34	0.56	2.393	1.397	sop_median_confirms	2.393	sop_singlet
107	62049122	NA	NA	NA	NA	TRUE	FALSE	FALSE	NA	NA	NA	B	FALSE	2.418	0.668	3.62	2.38	0.603	3.947	3.62	sop_singlet	3.947	sop_singlet
108	36210064	116	424	308	366	TRUE	FALSE	FALSE	38324	quantitative	TRUE	C	TRUE	2.517	0.71	3.545	1.867	0.563	3.316	3.545	sop_singlet	3.316	sop_singlet
109	89665730	10	4966	4956	4961	FALSE	TRUE	FALSE	40	upper_limit	FALSE	B	FALSE	0.138	0.762	0.181	0.149	0.537	0.277	0.181	sop_median_confirms	0.218	sop_median_confirms
110	59917277	56	187	131	159	TRUE	FALSE	FALSE	11528	quantitative	TRUE	B	TRUE	2.698	0.764	3.531	2.519	0.529	4.762	3.531	sop_singlet	4.762	sop_singlet
111	25508871	135	875	740	808	TRUE	FALSE	FALSE	6950	quantitative	TRUE	B	FALSE	2.933	0.738	3.974	2.584	0.667	3.874	3.974	sop_singlet	3.874	sop_singlet
112	90508263	3	726	723	725	TRUE	FALSE	FALSE	61000	quantitative	TRUE	C	TRUE	1.534	0.734	2.09	1.84	0.877	2.098	2.09	sop_singlet	2.098	sop_singlet
113	52944011	NA	NA	133	NA	TRUE	FALSE	FALSE	NA	NA	NA	BC	TRUE	1.64	0.655	2.504	1.36	0.678	2.006	2.504	sop_singlet	2.006	sop_singlet
114	94938705	214	2425	2211	2318	FALSE	TRUE	FALSE	40	upper_limit	FALSE	B	FALSE	2.746	0.765	3.59	2.902	0.787	3.687	3.59	sop_singlet	3.687	sop_singlet
115	21859120	NA	NA	NA	NA	TRUE	FALSE	FALSE	15656	quantitative	TRUE	B	FALSE	1.574	0.709	2.22	1.511	0.509	2.969	2.22	sop_singlet	2.969	sop_singlet
116	46503912	15	199	184	192	TRUE	FALSE	FALSE	9481	quantitative	TRUE	B	TRUE	1.875	0.762	2.461	1.841	0.537	3.428	2.461	sop_singlet	3.428	sop_singlet
117	55339084	NA	NA	NA	NA	TRUE	FALSE	TRUE	816	quantitative	TRUE	B	FALSE	0.134	0.758	0.177	0.2	0.646	0.31	0.194	sop_median_confirms	0.263	sop_median_confirms
118	73391324	NA	NA	NA	NA	TRUE	FALSE	FALSE	NA	NA	NA	C	FALSE	1.364	0.649	2.102	1.767	0.742	2.381	2.102	sop_singlet	2.381	sop_singlet
119	34241051	185	256	71	164	TRUE	FALSE	FALSE	8335	quantitative	TRUE	B	TRUE	1.336	0.795	1.681	1.071	0.546	1.962	1.746	sop_median_confirms	1.274	sop_median_confirms
120	18913672	NA	NA	NA	NA	TRUE	FALSE	FALSE	NA	NA	NA	C	FALSE	3.367	0.972	3.464	2.746	0.56	4.904	3.464	sop_singlet	4.904	sop_singlet
121	35047592	83	113	30	72	TRUE	FALSE	FALSE	313	quantitative	TRUE	A1	TRUE	0.034	0.817	0.042	0.064	0.643	0.1	0.045	sop_median_confirms	0.122	sop_median_confirms
122	65035601	334	571	237	404	TRUE	FALSE	FALSE	28083	quantitative	TRUE	B	FALSE	0.795	0.703	1.131	0.98	0.631	1.553	0.815	sop_median_confirms	1.375	sop_median_confirms
123	88254631	4	738	734	736	TRUE	FALSE	FALSE	2261	quantitative	TRUE	B	FALSE	2.443	0.712	3.431	2.674	0.645	4.146	3.431	sop_singlet	4.146	sop_singlet
124	80884119	3	741	738	740	FALSE	TRUE	FALSE	40	upper_limit	FALSE	B	FALSE	0.323	0.66	0.489	0.362	0.571	0.634	0.435	sop_median_confirms	0.581	sop_median_confirms
125	51143032	84	115	31	73	TRUE	FALSE	FALSE	2420	quantitative	TRUE	D	TRUE	0.328	0.817	0.401	0.437	0.643	0.68	0.346	sop_median_confirms	0.814	sop_median_confirms
126	29955347	84	132	48	90	TRUE	FALSE	FALSE	4080	quantitative	TRUE	D	TRUE	0.042	0.711	0.059	0.128	0.612	0.209	0.066	sop_median_confirms	0.321	sop_median_confirms
127	72854448	199	788	589	689	TRUE	FALSE	FALSE	35600	quantitative	TRUE	B	FALSE	2.016	0.71	2.839	2.057	0.563	3.654	2.839	sop_singlet	3.654	sop_singlet
128	67201838	10	1435	1445	1440	TRUE	FALSE	FALSE	34530	quantitative	TRUE	B	FALSE	3.144	0.783	4.015	2.596	0.558	4.652	4.015	sop_singlet	4.652	sop_singlet
129	25468323	13	681	668	675	TRUE	FALSE	FALSE	129000	quantitative	TRUE	C	TRUE	3.37	0.764	4.411	3.181	0.529	6.013	4.411	sop_singlet	6.013	sop_singlet
130	48881048	97	331	234	283	TRUE	FALSE	FALSE	21400	quantitative	TRUE	CRF11_CPX	TRUE	1.675	0.712	2.353	1.801	0.645	2.792	2.353	sop_singlet	2.792	sop_singlet
131	70415287	179	1290	1111	1201	TRUE	FALSE	FALSE	75500	quantitative	TRUE	C	TRUE	2.972	0.804	3.697	2.589	0.877	2.952	3.697	sop_singlet	2.952	sop_singlet
132	20839903	85	730	645	688	TRUE	FALSE	FALSE	70500	quantitative	TRUE	D	TRUE	3.207	0.712	4.504	3.312	0.645	5.135	4.504	sop_singlet	5.135	sop_singlet
133	28605999	90	1102	1012	1057	TRUE	FALSE	FALSE	17200	quantitative	TRUE	A1	TRUE	2.26	0.746	3.029	2.087	0.613	3.405	3.029	sop_singlet	3.405	sop_singlet
134	53321228	3	806	803	805	TRUE	FALSE	FALSE	114000	quantitative	TRUE	A1	TRUE	3.005	0.704	4.268	2.633	0.549	4.796	4.268	sop_singlet	4.796	sop_singlet
135	64593030	2	349	347	348	TRUE	FALSE	FALSE	83000	quantitative	TRUE	C	TRUE	1.011	0.65	1.555	0.742	0.622	1.193	1.375	sop_median_confirms	1.149	sop_median_confirms
136	79142077	78	341	263	302	TRUE	FALSE	FALSE	749	quantitative	TRUE	B	FALSE	2.191	0.712	3.077	2.069	0.645	3.208	3.077	sop_singlet	3.208	sop_singlet
137	36714705	NA	NA	NA	NA	TRUE	FALSE	FALSE	NA	NA	NA	B	FALSE	3.467	0.817	4.244	3.26	0.643	5.07	4.244	sop_singlet	5.07	sop_singlet
138	94957601	112	145	33	89	TRUE	FALSE	FALSE	6180	quantitative	TRUE	C	TRUE	0.18	0.795	0.226	0.246	0.546	0.451	0.251	sop_median_confirms	0.425	sop_median_confirms
139	63644215	86	402	316	359	TRUE	FALSE	FALSE	289000	quantitative	TRUE	D	TRUE	2.922	0.712	4.104	2.812	0.645	4.36	4.104	sop_singlet	4.36	sop_singlet
140	48717466	106	2273	2167	2220	FALSE	TRUE	FALSE	40	upper_limit	FALSE	B	FALSE	2.475	0.734	3.372	2.487	0.877	2.836	3.372	sop_singlet	2.836	sop_singlet
141	40277290	85	236	151	194	TRUE	FALSE	FALSE	1180	quantitative	TRUE	C	TRUE	1.18	0.704	1.676	1.127	0.549	2.053	1.457	sop_median_confirms	2.053	sop_singlet
142	48649481	84	317	233	275	TRUE	FALSE	FALSE	184000	quantitative	TRUE	D	TRUE	1.241	0.649	1.912	1.451	0.742	1.956	1.718	sop_median_confirms	1.918	sop_median_confirms
143	14037560	84	580	496	538	TRUE	FALSE	FALSE	57100	quantitative	TRUE	D	TRUE	2.561	0.712	3.597	2.999	0.645	4.65	3.597	sop_singlet	4.65	sop_singlet
144	90314648	284	506	222	364	TRUE	FALSE	FALSE	2980	quantitative	TRUE	D	TRUE	0.414	0.668	0.62	0.431	0.603	0.715	0.516	sop_median_confirms	0.736	sop_median_confirms
145	40209538	10	78	68	73	TRUE	FALSE	FALSE	3325	quantitative	TRUE	B	TRUE	0.294	0.711	0.414	0.354	0.612	0.578	0.388	sop_median_confirms	0.56	sop_median_confirms
146	28077271	227	769	542	656	TRUE	FALSE	FALSE	10246	quantitative	TRUE	B	FALSE	2.027	0.812	2.496	1.258	0.503	2.501	2.496	sop_singlet	2.501	sop_singlet
147	59149220	31	298	267	283	TRUE	FALSE	FALSE	210000	quantitative	TRUE	C	TRUE	1.853	0.812	2.282	1.408	0.503	2.799	2.282	sop_singlet	2.799	sop_singlet
148	38432592	10	1792	1802	1797	TRUE	FALSE	FALSE	280	quantitative	TRUE	B	FALSE	3.192	0.65	4.911	3.47	0.622	5.579	4.911	sop_singlet	5.579	sop_singlet
149	53814792	13	571	558	565	TRUE	FALSE	FALSE	3395	quantitative	TRUE	B	FALSE	1.48	0.803	1.843	1.123	0.618	1.817	1.611	sop_median_confirms	1.77	sop_median_confirms
150	27504021	62	551	489	520	TRUE	FALSE	FALSE	7355	quantitative	TRUE	B	FALSE	2.038	0.704	2.895	1.781	0.549	3.244	2.895	sop_singlet	3.244	sop_singlet
151	73634169	10	575	585	580	TRUE	FALSE	FALSE	7570	quantitative	TRUE	B	FALSE	1.503	0.812	1.851	1.479	0.503	2.94	2.38	sop_median_confirms	2.94	sop_singlet
152	16394115	638	1065	427	746	FALSE	TRUE	FALSE	40	upper_limit	FALSE	B	FALSE	0.395	0.83	0.476	0.353	0.53	0.666	0.497	sop_median_confirms	0.739	sop_median_confirms
153	38139042	17	318	335	327	FALSE	TRUE	FALSE	40	upper_limit	FALSE	B	FALSE	0.085	0.704	0.121	0.071	0.549	0.129	0.107	sop_median_confirms	0.154	sop_median_confirms
154	82945509	83	1397	1314	1356	TRUE	FALSE	FALSE	11580	quantitative	TRUE	C	TRUE	3.068	0.716	4.285	2.943	0.805	3.656	4.285	sop_singlet	3.656	sop_singlet
155	81289051	NA	NA	NA	NA	TRUE	FALSE	FALSE	NA	NA	NA	B	FALSE	3.382	0.711	4.757	2.73	0.612	4.461	4.757	sop_singlet	4.461	sop_singlet
156	95260331	15	213	198	206	TRUE	FALSE	FALSE	35029	quantitative	TRUE	C	TRUE	1.456	0.758	1.921	1.085	0.646	1.68	2.054	sop_median_confirms	1.821	sop_median_confirms
157	43026603	NA	NA	NA	NA	TRUE	FALSE	TRUE	NA	NA	NA	B	FALSE	2.086	0.83	2.513	2.051	0.53	3.87	2.513	sop_singlet	3.87	sop_singlet
158	86680641	122	758	636	697	TRUE	FALSE	FALSE	6320	quantitative	TRUE	A1	TRUE	2.398	0.734	3.267	2.551	0.877	2.909	3.267	sop_singlet	2.909	sop_singlet
159	76529771	595	1326	731	1029	FALSE	TRUE	FALSE	40	upper_limit	FALSE	B	FALSE	0.049	0.711	0.069	0.096	0.612	0.157	0.069	sop_median_confirms	0.116	sop_median_confirms
160	21807208	85	406	321	364	TRUE	FALSE	FALSE	3130	quantitative	TRUE	C	TRUE	1.504	0.972	1.547	1.145	0.56	2.045	1.763	sop_median_confirms	2.045	sop_singlet
161	72079035	3	137	134	136	TRUE	FALSE	FALSE	6020	quantitative	TRUE	D	TRUE	0.255	0.746	0.342	0.401	0.707	0.567	0.321	sop_median_confirms	0.59	sop_median_confirms
162	61982378	40	291	251	271	TRUE	FALSE	FALSE	85706	quantitative	TRUE	B	TRUE	1.935	0.817	2.368	1.755	0.643	2.729	2.368	sop_singlet	2.729	sop_singlet
163	11351615	189	4681	4492	4587	FALSE	TRUE	FALSE	40	upper_limit	FALSE	B	FALSE	0.38	0.716	0.531	0.502	0.667	0.753	0.446	sop_median_confirms	0.638	sop_median_confirms
164	76649568	126	933	807	870	TRUE	FALSE	FALSE	121000	quantitative	TRUE	C	TRUE	3.497	0.765	4.571	3.492	0.787	4.437	4.571	sop_singlet	4.437	sop_singlet
165	53814792	13	67	54	61	TRUE	FALSE	FALSE	318	quantitative	TRUE	B	FALSE	0.663	0.795	0.834	0.577	0.546	1.057	0.746	sop_median_confirms	0.779	sop_median_confirms
166	72157170	102	1270	1168	1219	TRUE	FALSE	FALSE	96500	quantitative	TRUE	C	TRUE	3.166	0.765	4.139	3.566	0.787	4.531	4.139	sop_singlet	4.531	sop_singlet
167	36428326	NA	NA	NA	NA	TRUE	FALSE	FALSE	NA	NA	NA	B	FALSE	3.239	0.65	4.983	3.19	0.622	5.129	4.983	sop_singlet	5.129	sop_singlet
168	11473879	NA	NA	NA	NA	TRUE	FALSE	FALSE	NA	NA	NA	C	FALSE	0.376	0.752	0.5	0.508	0.707	0.719	0.569	sop_median_confirms	0.692	sop_median_confirms
169	66863786	106	582	476	529	FALSE	TRUE	FALSE	40	upper_limit	FALSE	B	FALSE	0.136	0.812	0.167	0.154	0.503	0.306	0.208	sop_median_confirms	0.336	sop_median_confirms
170	36863730	97	1077	980	1029	TRUE	FALSE	FALSE	53400	quantitative	TRUE	D	TRUE	2.393	0.738	3.243	2.736	0.667	4.102	3.243	sop_singlet	4.102	sop_singlet
171	22910556	91	1272	1181	1227	TRUE	FALSE	FALSE	19000	quantitative	TRUE	A1	TRUE	2.949	0.765	3.855	2.991	0.787	3.801	3.855	sop_singlet	3.801	sop_singlet
172	90314648	284	668	384	526	TRUE	FALSE	FALSE	506	quantitative	TRUE	D	TRUE	0.953	0.711	1.34	0.667	0.612	1.09	1.242	sop_median_confirms	0.973	sop_median_confirms
173	55323955	407	2832	2425	2629	TRUE	FALSE	FALSE	6321	quantitative	TRUE	B	FALSE	3.183	0.762	4.177	3.518	0.537	6.551	4.177	sop_singlet	6.551	sop_singlet
174	44539911	11	3488	3477	3483	FALSE	TRUE	FALSE	40	upper_limit	FALSE	B	FALSE	0.062	0.71	0.087	0.08	0.563	0.142	0.062	sop_median_confirms	0.178	sop_median_confirms
175	64733288	NA	NA	NA	NA	TRUE	FALSE	FALSE	NA	NA	NA	B	FALSE	2.685	0.71	3.782	2.367	0.563	4.204	3.782	sop_singlet	4.204	sop_singlet
176	87007074	225	1302	1077	1190	TRUE	FALSE	FALSE	2230	quantitative	TRUE	A1	TRUE	3.252	0.816	3.985	3.167	0.767	4.129	3.985	sop_singlet	4.129	sop_singlet
177	43388994	3	1397	1394	1396	TRUE	FALSE	FALSE	554	quantitative	TRUE	A1	TRUE	3.592	0.752	4.777	3.081	0.707	4.358	4.777	sop_singlet	4.358	sop_singlet
178	56780841	6	389	383	386	FALSE	TRUE	FALSE	40	upper_limit	FALSE	B	FALSE	0.048	0.758	0.063	0.064	0.646	0.099	0.045	sop_median_confirms	0.09	sop_median_confirms
179	10374255	0	2224	2224	2224	TRUE	FALSE	FALSE	986	quantitative	TRUE	B	FALSE	3.784	0.764	4.953	3.787	0.529	7.159	4.953	sop_singlet	7.159	sop_singlet
180	75752053	12	519	507	513	TRUE	FALSE	FALSE	73700	quantitative	TRUE	A1	TRUE	3.088	0.703	4.393	3.123	0.631	4.949	4.393	sop_singlet	4.949	sop_singlet
181	11681308	3	1240	1237	1239	TRUE	FALSE	FALSE	109000	quantitative	TRUE	A1	TRUE	3.521	0.795	4.429	3.346	0.546	6.128	4.429	sop_singlet	6.128	sop_singlet
182	94669538	NA	NA	NA	NA	TRUE	FALSE	FALSE	36866	quantitative	TRUE	B	TRUE	3.209	0.704	4.558	3.45	0.549	6.284	4.558	sop_singlet	6.284	sop_singlet
183	89949537	NA	NA	NA	NA	TRUE	FALSE	FALSE	NA	NA	NA	B	FALSE	3.498	0.711	4.92	3.184	0.612	5.203	4.92	sop_singlet	5.203	sop_singlet
184	26384750	NA	NA	NA	NA	TRUE	FALSE	FALSE	19500	quantitative	TRUE	B	FALSE	0.705	0.817	0.863	0.692	0.643	1.076	0.806	sop_median_confirms	1.19	sop_median_confirms
185	96211215	484	1101	617	859	TRUE	FALSE	FALSE	32831	quantitative	TRUE	B	FALSE	3.737	0.762	4.904	3.472	0.537	6.466	4.904	sop_singlet	6.466	sop_singlet
186	86805638	NA	NA	NA	NA	TRUE	FALSE	FALSE	NA	NA	NA	B	FALSE	2.867	0.655	4.377	2.819	0.678	4.158	4.377	sop_singlet	4.158	sop_singlet
187	59068137	3	532	529	531	TRUE	FALSE	FALSE	32300	quantitative	TRUE	C	TRUE	2.031	0.703	2.889	1.626	0.631	2.577	2.889	sop_singlet	2.577	sop_singlet
188	36210064	116	585	469	527	TRUE	FALSE	FALSE	NA	NA	NA	C	TRUE	2.69	0.703	3.826	2.533	0.809	3.131	3.826	sop_singlet	3.131	sop_singlet
189	50530465	NA	NA	NA	NA	TRUE	FALSE	TRUE	40	upper_limit	FALSE	B	FALSE	2.889	0.972	2.972	2.448	0.56	4.371	2.972	sop_singlet	4.371	sop_singlet
190	67610670	92	735	643	689	TRUE	FALSE	FALSE	17400	quantitative	TRUE	A1	TRUE	3.435	0.804	4.272	3.432	0.836	4.105	4.272	sop_singlet	4.105	sop_singlet
191	52944011	NA	NA	112	NA	TRUE	FALSE	FALSE	NA	NA	NA	BC	TRUE	1.341	0.803	1.67	1.141	0.618	1.846	1.756	sop_median_confirms	2.019	sop_median_confirms
192	23518873	165	302	137	220	TRUE	FALSE	FALSE	274322	quantitative	TRUE	C	TRUE	2.314	0.71	3.259	2.16	0.563	3.837	3.259	sop_singlet	3.837	sop_singlet
193	18250232	NA	NA	NA	NA	TRUE	FALSE	FALSE	NA	NA	NA	B	FALSE	3.379	0.711	4.752	2.66	0.612	4.346	4.752	sop_singlet	4.346	sop_singlet
194	73388940	61	190	129	160	TRUE	FALSE	FALSE	478764	quantitative	TRUE	B	FALSE	1.639	0.83	1.975	1.668	0.53	3.147	1.795	sop_median_confirms	3.147	sop_singlet
195	74768838	115	457	342	400	TRUE	FALSE	FALSE	107	quantitative	TRUE	B	FALSE	0.321	0.712	0.451	0.55	0.645	0.853	0.406	sop_median_confirms	0.678	sop_median_confirms
196	18250232	NA	NA	NA	NA	TRUE	FALSE	FALSE	NA	NA	NA	B	FALSE	3.161	0.762	4.148	3.566	0.537	6.641	4.148	sop_singlet	6.641	sop_singlet
197	57338637	90	409	319	364	TRUE	FALSE	FALSE	3690	quantitative	TRUE	C	TRUE	2.97	0.703	4.225	3.145	0.631	4.984	4.225	sop_singlet	4.984	sop_singlet
198	33346237	33	125	92	109	TRUE	FALSE	FALSE	50	upper_limit	FALSE	C	TRUE	0.225	0.83	0.271	0.285	0.53	0.538	0.261	sop_median_confirms	0.535	sop_median_confirms
199	43656597	NA	NA	NA	NA	TRUE	FALSE	FALSE	11476	quantitative	TRUE	B	FALSE	3.459	0.83	4.167	2.713	0.53	5.119	4.167	sop_singlet	5.119	sop_singlet
200	72748497	3	885	882	884	TRUE	FALSE	FALSE	150	quantitative	TRUE	A1	TRUE	2.178	0.765	2.847	2.692	0.896	3.004	2.847	sop_singlet	3.004	sop_singlet
201	32048743	86	750	664	707	TRUE	FALSE	FALSE	192144	quantitative	TRUE	C	TRUE	3.747	0.804	4.66	3.713	0.836	4.441	4.66	sop_singlet	4.441	sop_singlet
202	68369039	88	1401	1313	1357	TRUE	FALSE	FALSE	179360	quantitative	TRUE	C	TRUE	2.573	0.752	3.422	2.178	0.707	3.081	3.422	sop_singlet	3.081	sop_singlet
203	73170513	28	377	349	363	TRUE	FALSE	FALSE	86400	quantitative	TRUE	C	TRUE	1.949	0.71	2.745	1.5	0.563	2.664	2.745	sop_singlet	2.664	sop_singlet
204	90534064	NA	NA	NA	NA	TRUE	FALSE	FALSE	NA	NA	NA	B	FALSE	0.974	0.655	1.487	1.463	0.678	2.158	1.274	sop_median_confirms	2.158	sop_singlet
205	91234318	13	366	353	360	TRUE	FALSE	FALSE	NA	NA	NA	D	TRUE	1.74	0.711	2.447	1.665	0.612	2.721	2.447	sop_singlet	2.721	sop_singlet
206	27504021	62	797	735	766	TRUE	FALSE	FALSE	6377	quantitative	TRUE	B	FALSE	2.46	0.83	2.964	2.108	0.53	3.977	2.964	sop_singlet	3.977	sop_singlet
207	25296811	91	1514	1423	1469	TRUE	FALSE	FALSE	1221	quantitative	TRUE	B	FALSE	1.863	0.746	2.497	1.338	0.613	2.183	2.497	sop_singlet	2.183	sop_singlet
208	12789194	84	149	65	107	TRUE	FALSE	FALSE	136000	quantitative	TRUE	D	TRUE	0.073	0.716	0.102	0.177	0.805	0.22	0.097	sop_median_confirms	0.246	sop_median_confirms
209	17217370	NA	NA	NA	NA	TRUE	FALSE	FALSE	NA	NA	NA	B	FALSE	3.703	0.66	5.611	3.364	0.571	5.891	5.611	sop_singlet	5.891	sop_singlet
210	88256853	11	732	721	727	FALSE	TRUE	FALSE	40	upper_limit	FALSE	B	FALSE	0.057	0.65	0.088	0.046	0.622	0.074	0.07	sop_median_confirms	0.086	sop_median_confirms
211	99138302	8	386	394	390	FALSE	TRUE	FALSE	40	upper_limit	FALSE	B	FALSE	0.073	0.738	0.099	0.133	0.667	0.199	0.101	sop_median_confirms	0.141	sop_median_confirms
212	14313256	199	1376	1177	1277	TRUE	FALSE	FALSE	40	upper_limit	FALSE	B	FALSE	0.26	0.764	0.34	0.263	0.529	0.497	0.375	sop_median_confirms	0.459	sop_median_confirms
213	39680594	NA	NA	NA	353	TRUE	FALSE	FALSE	12200	quantitative	TRUE	B	TRUE	1.307	0.719	1.818	1.28	0.568	2.254	1.672	sop_median_confirms	2.254	sop_singlet
214	38432592	10	2765	2775	2770	TRUE	FALSE	FALSE	449	quantitative	TRUE	B	FALSE	3.214	0.66	4.87	3.249	0.571	5.69	4.87	sop_singlet	5.69	sop_singlet
215	94938705	214	624	410	517	TRUE	FALSE	FALSE	14313	quantitative	TRUE	B	FALSE	3.35	0.65	5.154	2.909	0.622	4.677	5.154	sop_singlet	4.677	sop_singlet
216	13011751	NA	NA	NA	NA	TRUE	FALSE	FALSE	NA	NA	NA	B	FALSE	2.262	0.711	3.181	1.845	0.612	3.015	3.181	sop_singlet	3.015	sop_singlet
217	59992809	68	226	158	192	TRUE	FALSE	FALSE	144000	quantitative	TRUE	C	TRUE	2.359	0.752	3.137	2.135	0.707	3.02	3.137	sop_singlet	3.02	sop_singlet
218	43388994	3	306	303	305	TRUE	FALSE	FALSE	6270	quantitative	TRUE	A1	TRUE	1.889	0.712	2.653	2.088	0.645	3.237	2.653	sop_singlet	3.237	sop_singlet
219	75684002	NA	NA	NA	NA	TRUE	FALSE	FALSE	NA	NA	NA	B	FALSE	3.621	0.972	3.725	3.68	0.56	6.571	3.725	sop_singlet	6.571	sop_singlet
220	97403986	89	408	319	364	TRUE	FALSE	FALSE	399	quantitative	TRUE	C	TRUE	2.441	0.83	2.941	2.116	0.53	3.992	2.941	sop_singlet	3.992	sop_singlet
221	94308753	89	1216	1127	1172	TRUE	FALSE	FALSE	50	upper_limit	FALSE	A1	TRUE	1.237	0.831	1.489	1.268	0.896	1.415	1.484	sop_median_confirms	1.558	sop_median_confirms
222	83343943	3	1069	1066	1068	TRUE	FALSE	FALSE	93800	quantitative	TRUE	A1	TRUE	3.58	0.716	5	3.3	0.805	4.099	5	sop_singlet	4.099	sop_singlet
223	91779444	89	1056	967	1012	TRUE	FALSE	FALSE	74200	quantitative	TRUE	A1	TRUE	2.825	0.716	3.946	3.206	0.805	3.983	3.946	sop_singlet	3.983	sop_singlet
224	50481100	10	2091	2081	2086	FALSE	TRUE	FALSE	40	upper_limit	FALSE	B	FALSE	0.207	0.746	0.277	0.29	0.613	0.473	0.226	sop_median_confirms	0.431	sop_median_confirms
225	64852726	NA	NA	NA	NA	TRUE	FALSE	FALSE	NA	NA	NA	B	FALSE	3.534	0.803	4.401	3.476	0.618	5.625	4.401	sop_singlet	5.625	sop_singlet
226	64367009	93	2850	2757	2804	FALSE	TRUE	FALSE	40	upper_limit	FALSE	B	FALSE	0.056	0.758	0.074	0.107	0.646	0.166	0.072	sop_median_confirms	0.072	sop_median_confirms
227	94308753	89	1391	1302	1347	TRUE	FALSE	FALSE	106	quantitative	TRUE	A1	TRUE	1.004	0.752	1.335	0.902	0.742	1.216	1.502	sop_median_confirms	1.206	sop_median_confirms
228	13563875	NA	NA	NA	NA	TRUE	FALSE	FALSE	1090	quantitative	TRUE	B	TRUE	0.779	0.711	1.096	0.706	0.612	1.154	1.015	sop_median_confirms	1.184	sop_median_confirms
229	48881048	97	128	31	80	TRUE	FALSE	FALSE	28100	quantitative	TRUE	CRF11_CPX	TRUE	0.866	0.746	1.161	0.981	0.613	1.6	1.129	sop_median_confirms	1.451	sop_median_confirms
230	62100925	NA	NA	NA	NA	TRUE	FALSE	FALSE	NA	NA	NA	B	FALSE	2.979	0.655	4.548	2.744	0.678	4.047	4.548	sop_singlet	4.047	sop_singlet
231	30997043	40	547	507	527	TRUE	FALSE	FALSE	11000	quantitative	TRUE	A1	TRUE	2.325	0.91	2.555	2.679	0.787	3.404	2.555	sop_singlet	3.404	sop_singlet
232	41836476	13	513	500	507	TRUE	FALSE	FALSE	268000	quantitative	TRUE	C	TRUE	3.037	0.703	4.32	3.16	0.631	5.008	4.32	sop_singlet	5.008	sop_singlet
233	49235432	NA	NA	NA	NA	TRUE	FALSE	FALSE	NA	NA	NA	B	FALSE	3.127	0.762	4.104	3.265	0.537	6.08	4.104	sop_singlet	6.08	sop_singlet
234	36452124	3	47	44	46	TRUE	FALSE	FALSE	905562	quantitative	TRUE	B	FALSE	0.12	0.65	0.185	0.194	0.622	0.312	0.154	sop_median_confirms	0.292	sop_median_confirms
235	99739205	84	404	320	362	TRUE	FALSE	FALSE	56300	quantitative	TRUE	C	TRUE	1.559	0.831	1.876	2.613	0.896	2.916	1.652	sop_median_confirms	2.916	sop_singlet
236	90379916	71	568	497	533	FALSE	TRUE	FALSE	40	upper_limit	FALSE	B	FALSE	0.119	0.712	0.167	0.113	0.645	0.175	0.154	sop_median_confirms	0.127	sop_median_confirms
237	74498805	77	316	239	278	TRUE	FALSE	FALSE	6800	quantitative	TRUE	C	TRUE	2.056	0.83	2.477	1.489	0.53	2.809	2.477	sop_singlet	2.809	sop_singlet
238	55882628	27	374	347	361	TRUE	FALSE	FALSE	130000	quantitative	TRUE	C	TRUE	2.602	0.762	3.415	3.619	0.537	6.739	3.415	sop_singlet	6.739	sop_singlet
239	25169259	31	396	365	381	TRUE	FALSE	FALSE	34000	quantitative	TRUE	C	TRUE	2.18	0.758	2.876	2.682	0.646	4.152	2.876	sop_singlet	4.152	sop_singlet
240	72379780	83	230	147	189	TRUE	FALSE	FALSE	33500	quantitative	TRUE	B	TRUE	1.135	0.709	1.601	1.114	0.509	2.189	1.58	sop_median_confirms	2.189	sop_singlet
241	25169259	31	550	519	535	TRUE	FALSE	FALSE	46500	quantitative	TRUE	C	TRUE	2.255	0.752	2.999	2.394	0.707	3.386	2.999	sop_singlet	3.386	sop_singlet
242	53425426	312	976	664	820	TRUE	FALSE	FALSE	2916	quantitative	TRUE	B	FALSE	3.022	0.758	3.987	3.507	0.646	5.429	3.987	sop_singlet	5.429	sop_singlet
243	48871868	15	273	258	266	TRUE	FALSE	FALSE	12932	quantitative	TRUE	BC	TRUE	2.452	0.655	3.744	2.558	0.678	3.773	3.744	sop_singlet	3.773	sop_singlet
244	33557852	10	877	887	882	FALSE	TRUE	FALSE	40	upper_limit	FALSE	B	FALSE	0.033	0.65	0.051	0.038	0.622	0.061	0.043	sop_median_confirms	0.096	sop_median_confirms
245	57484046	NA	NA	NA	NA	TRUE	FALSE	FALSE	NA	NA	NA	B	FALSE	3.595	0.758	4.743	3.521	0.646	5.45	4.743	sop_singlet	5.45	sop_singlet
246	12258906	10	2009	2019	2014	FALSE	TRUE	FALSE	40	upper_limit	FALSE	B	FALSE	0.09	0.734	0.123	0.114	0.666	0.171	0.09	sop_median_confirms	0.13	sop_median_confirms
247	90274147	33	264	231	248	TRUE	FALSE	FALSE	25860	quantitative	TRUE	C	TRUE	1.775	0.758	2.342	1.855	0.646	2.872	2.342	sop_singlet	2.872	sop_singlet
248	24953301	NA	NA	NA	NA	TRUE	FALSE	FALSE	NA	NA	NA	B	FALSE	0.119	0.804	0.148	0.238	0.836	0.285	0.099	sop_median_confirms	0.271	sop_median_confirms
249	48717466	106	1287	1181	1234	TRUE	FALSE	FALSE	24850	quantitative	TRUE	B	FALSE	2.857	0.71	4.024	2.607	0.563	4.631	4.024	sop_singlet	4.631	sop_singlet
250	53321228	3	963	960	962	TRUE	FALSE	FALSE	299000	quantitative	TRUE	A1	TRUE	3.058	0.66	4.633	2.847	0.571	4.986	4.633	sop_singlet	4.986	sop_singlet
251	89755954	12	1017	1005	1011	TRUE	FALSE	FALSE	70900	quantitative	TRUE	A1	TRUE	3.153	0.972	3.244	2.876	0.56	5.136	3.244	sop_singlet	5.136	sop_singlet
252	42344742	64	716	652	684	TRUE	FALSE	FALSE	20684	quantitative	TRUE	B	FALSE	2.774	0.709	3.913	2.639	0.509	5.185	3.913	sop_singlet	5.185	sop_singlet
253	95773697	5	24	29	27	TRUE	FALSE	FALSE	1224	quantitative	TRUE	B	FALSE	0.781	0.738	1.058	1.055	0.667	1.582	0.838	sop_median_confirms	1.185	sop_median_confirms
254	46934903	84	579	495	537	TRUE	FALSE	FALSE	90720	quantitative	TRUE	C	TRUE	2.328	0.91	2.558	2.03	0.809	2.509	2.558	sop_singlet	2.509	sop_singlet
255	61882200	63	322	259	291	TRUE	FALSE	FALSE	76278	quantitative	TRUE	B	FALSE	2.116	0.91	2.325	2.711	0.809	3.351	2.325	sop_singlet	3.351	sop_singlet
256	71563757	NA	NA	NA	NA	TRUE	FALSE	FALSE	NA	NA	NA	B	FALSE	3.985	0.719	5.542	3.827	0.568	6.738	5.542	sop_singlet	6.738	sop_singlet
257	63665172	84	120	36	78	TRUE	FALSE	FALSE	198000	quantitative	TRUE	D	TRUE	0.168	0.655	0.256	0.22	0.678	0.324	0.145	sop_median_confirms	0.347	sop_median_confirms
258	85771353	89	240	151	196	TRUE	FALSE	FALSE	10800	quantitative	TRUE	A1	TRUE	0.341	0.803	0.425	0.327	0.618	0.529	0.342	sop_median_confirms	0.501	sop_median_confirms
259	77505418	20	581	561	571	TRUE	FALSE	FALSE	40	upper_limit	FALSE	B	FALSE	0.116	0.66	0.176	0.157	0.571	0.275	0.192	sop_median_confirms	0.318	sop_median_confirms
260	88516892	14	1677	1663	1670	TRUE	FALSE	FALSE	1256	quantitative	TRUE	B	FALSE	3.808	0.762	4.997	3.868	0.537	7.203	4.997	sop_singlet	7.203	sop_singlet
261	38729330	84	403	319	361	TRUE	FALSE	FALSE	1210	quantitative	TRUE	C	TRUE	2.542	0.83	3.063	1.784	0.53	3.366	3.063	sop_singlet	3.366	sop_singlet
262	48717466	106	1539	1433	1486	TRUE	FALSE	FALSE	23565	quantitative	TRUE	B	FALSE	2.886	0.66	4.373	2.572	0.571	4.504	4.373	sop_singlet	4.504	sop_singlet
263	26464992	10	2220	2230	2225	FALSE	TRUE	FALSE	40	upper_limit	FALSE	B	FALSE	0.288	0.816	0.353	0.492	0.767	0.641	0.368	sop_median_confirms	0.697	sop_median_confirms
264	91779444	89	897	808	853	TRUE	FALSE	FALSE	22400	quantitative	TRUE	A1	TRUE	2.492	0.712	3.5	2.75	0.645	4.264	3.5	sop_singlet	4.264	sop_singlet
265	34942794	49	215	166	191	TRUE	FALSE	FALSE	4140	quantitative	TRUE	C	TRUE	1.159	0.764	1.517	1.059	0.529	2.002	1.384	sop_median_confirms	2.002	sop_singlet
266	13757913	NA	NA	NA	NA	TRUE	FALSE	FALSE	NA	NA	NA	B	FALSE	3.382	0.812	4.165	3.025	0.503	6.014	4.165	sop_singlet	6.014	sop_singlet
267	85771353	89	408	319	364	TRUE	FALSE	FALSE	3180	quantitative	TRUE	A1	TRUE	0.825	0.655	1.26	0.648	0.678	0.956	0.933	sop_median_confirms	1.27	sop_median_confirms
268	12772483	NA	NA	NA	NA	TRUE	FALSE	FALSE	NA	NA	NA	B	FALSE	3.53	0.817	4.321	3.135	0.643	4.876	4.321	sop_singlet	4.876	sop_singlet
269	14446013	NA	NA	NA	NA	TRUE	FALSE	TRUE	NA	NA	NA	B	FALSE	0.521	0.709	0.735	0.583	0.509	1.145	0.726	sop_median_confirms	1.074	sop_median_confirms
270	80884119	3	286	283	285	FALSE	TRUE	FALSE	40	upper_limit	FALSE	B	FALSE	0.372	0.764	0.487	0.3	0.529	0.567	0.448	sop_median_confirms	0.549	sop_median_confirms
271	33536069	NA	NA	NA	NA	TRUE	FALSE	FALSE	NA	NA	NA	B	FALSE	2.716	0.65	4.178	2.61	0.622	4.196	4.178	sop_singlet	4.196	sop_singlet
272	35246676	NA	NA	NA	NA	TRUE	FALSE	FALSE	NA	NA	NA	B	FALSE	3.419	0.655	5.22	3.288	0.678	4.85	5.22	sop_singlet	4.85	sop_singlet
273	90274147	33	349	316	333	TRUE	FALSE	FALSE	74700	quantitative	TRUE	C	TRUE	2.258	0.762	2.963	2.217	0.537	4.128	2.963	sop_singlet	4.128	sop_singlet
274	76286485	89	1113	1024	1069	TRUE	FALSE	FALSE	84000	quantitative	TRUE	A1	TRUE	3.443	0.83	4.148	3.264	0.53	6.158	4.148	sop_singlet	6.158	sop_singlet
275	57077748	NA	NA	NA	NA	TRUE	FALSE	FALSE	NA	NA	NA	B	FALSE	2.208	0.65	3.397	1.937	0.622	3.114	3.397	sop_singlet	3.114	sop_singlet
276	53063993	93	851	758	805	TRUE	FALSE	FALSE	4046	quantitative	TRUE	B	FALSE	3.42	0.66	5.182	3.41	0.571	5.972	5.182	sop_singlet	5.972	sop_singlet
277	22910556	91	1746	1655	1701	TRUE	FALSE	FALSE	51800	quantitative	TRUE	A1	TRUE	3.09	0.752	4.109	2.762	0.707	3.907	4.109	sop_singlet	3.907	sop_singlet
278	96375571	605	1278	673	976	TRUE	FALSE	FALSE	12830	quantitative	TRUE	B	FALSE	2.906	0.762	3.814	3.262	0.537	6.074	3.814	sop_singlet	6.074	sop_singlet
279	30080153	44	238	194	216	TRUE	FALSE	FALSE	6343	quantitative	TRUE	C	TRUE	2.38	0.66	3.606	2.178	0.571	3.814	3.606	sop_singlet	3.814	sop_singlet
280	94957601	112	1258	1146	1202	TRUE	FALSE	FALSE	432968	quantitative	TRUE	C	TRUE	3.658	0.83	4.407	3.645	0.53	6.877	4.407	sop_singlet	6.877	sop_singlet
281	66069300	76	734	658	696	TRUE	FALSE	FALSE	3670	quantitative	TRUE	A1C	TRUE	3.428	0.712	4.815	3.076	0.613	5.018	4.815	sop_singlet	5.018	sop_singlet
282	29470909	13	38	25	32	TRUE	FALSE	FALSE	12000	quantitative	TRUE	C	TRUE	0.059	0.734	0.08	0.107	0.666	0.161	0.046	sop_median_confirms	0.084	sop_median_confirms
283	72079035	3	389	386	388	TRUE	FALSE	FALSE	152	quantitative	TRUE	D	TRUE	0.044	0.738	0.06	0.13	0.667	0.195	0.085	sop_median_confirms	0.113	sop_median_confirms
284	73388940	61	232	171	202	TRUE	FALSE	FALSE	300267	quantitative	TRUE	B	FALSE	2.226	0.795	2.8	2.185	0.546	4.002	2.8	sop_singlet	4.002	sop_singlet
285	94308753	89	890	801	846	TRUE	FALSE	FALSE	170	quantitative	TRUE	A1	TRUE	1.346	0.752	1.79	1.332	0.707	1.884	1.837	sop_median_confirms	1.562	sop_median_confirms
286	96357850	NA	NA	NA	NA	TRUE	FALSE	FALSE	NA	NA	NA	B	FALSE	1.146	0.765	1.498	1.531	0.787	1.945	1.56	sop_median_confirms	1.931	sop_median_confirms
287	56117591	29	379	350	365	TRUE	FALSE	FALSE	1150	quantitative	TRUE	C	TRUE	2.565	0.764	3.357	2.312	0.529	4.371	3.357	sop_singlet	4.371	sop_singlet
288	87912184	NA	NA	NA	NA	TRUE	FALSE	FALSE	NA	NA	NA	C	FALSE	3.857	0.704	5.479	3.576	0.549	6.514	5.479	sop_singlet	6.514	sop_singlet
289	69178334	NA	NA	NA	NA	TRUE	FALSE	FALSE	NA	NA	NA	B	FALSE	2.969	0.655	4.533	2.782	0.678	4.103	4.533	sop_singlet	4.103	sop_singlet
290	52842666	83	326	243	285	TRUE	FALSE	FALSE	123000	quantitative	TRUE	C	TRUE	3.124	0.804	3.886	2.985	0.836	3.571	3.886	sop_singlet	3.571	sop_singlet
291	72785622	62	146	84	115	TRUE	FALSE	FALSE	1845	quantitative	TRUE	C	TRUE	1.002	0.66	1.518	0.947	0.571	1.658	1.452	sop_median_confirms	1.733	sop_median_confirms
292	21033559	85	740	655	698	TRUE	FALSE	FALSE	856	quantitative	TRUE	C	TRUE	1.592	0.91	1.749	1.676	0.809	2.072	1.773	sop_median_confirms	2.072	sop_singlet
293	38432592	10	4277	4287	4282	TRUE	FALSE	FALSE	2005	quantitative	TRUE	B	FALSE	3.557	0.972	3.659	3.407	0.56	6.084	3.659	sop_singlet	6.084	sop_singlet
294	76624258	18	76	58	67	TRUE	FALSE	FALSE	56655	quantitative	TRUE	B	TRUE	0.186	0.711	0.262	0.827	0.612	1.351	0.226	sop_median_confirms	1.909	sop_median_confirms
295	87279530	10	835	845	840	TRUE	FALSE	FALSE	15370	quantitative	TRUE	B	FALSE	3.054	0.762	4.008	3.792	0.537	7.061	4.008	sop_singlet	7.061	sop_singlet
296	96777590	12	513	501	507	TRUE	FALSE	FALSE	31600	quantitative	TRUE	D	TRUE	1.372	0.738	1.859	1.294	0.667	1.94	1.455	sop_median_confirms	1.567	sop_median_confirms
297	51757003	84	904	820	862	TRUE	FALSE	FALSE	144000	quantitative	TRUE	C	TRUE	2.778	0.804	3.455	2.698	0.836	3.227	3.455	sop_singlet	3.227	sop_singlet
298	98351953	100	1088	988	1038	TRUE	FALSE	FALSE	311	quantitative	TRUE	A1	TRUE	3.247	0.752	4.318	2.705	0.742	3.646	4.318	sop_singlet	3.646	sop_singlet
299	39404348	NA	NA	NA	NA	FALSE	FALSE	TRUE	NA	NA	NA	B	FALSE	2.726	0.812	3.357	2.374	0.503	4.72	3.357	sop_singlet	4.72	sop_singlet
300	47359501	88	741	653	697	TRUE	FALSE	FALSE	11300	quantitative	TRUE	C	TRUE	2.623	0.752	3.488	2.331	0.707	3.297	3.488	sop_singlet	3.297	sop_singlet
301	32710236	88	740	652	696	TRUE	FALSE	FALSE	146000	quantitative	TRUE	C	TRUE	2.801	0.83	3.375	2.298	0.53	4.336	3.375	sop_singlet	4.336	sop_singlet
302	46447872	2	161	159	160	TRUE	FALSE	FALSE	11300	quantitative	TRUE	C	TRUE	0.672	0.738	0.911	1.036	0.667	1.553	0.817	sop_median_confirms	1.201	sop_median_confirms
303	62100925	NA	NA	NA	NA	TRUE	FALSE	FALSE	NA	NA	NA	B	FALSE	3.28	0.803	4.085	2.803	0.618	4.536	4.085	sop_singlet	4.536	sop_singlet
304	68652845	116	171	55	113	TRUE	FALSE	FALSE	6580	quantitative	TRUE	C	TRUE	0.086	0.972	0.088	0.111	0.56	0.198	0.094	sop_median_confirms	0.233	sop_median_confirms
305	35591360	35	506	471	489	TRUE	FALSE	FALSE	8286	quantitative	TRUE	B	FALSE	3.497	0.812	4.307	2.536	0.503	5.042	4.307	sop_singlet	5.042	sop_singlet
306	21966564	16	205	189	197	TRUE	FALSE	FALSE	47900	quantitative	TRUE	D	TRUE	1.861	0.655	2.841	2.131	0.678	3.143	2.841	sop_singlet	3.143	sop_singlet
307	11428415	27	291	264	278	TRUE	FALSE	FALSE	913	quantitative	TRUE	C	TRUE	1.172	0.795	1.474	0.994	0.546	1.821	1.516	sop_median_confirms	1.514	sop_median_confirms
308	17999604	10	1764	1774	1769	FALSE	TRUE	FALSE	40	upper_limit	FALSE	B	FALSE	0.449	0.703	0.639	0.52	0.631	0.824	0.516	sop_median_confirms	0.694	sop_median_confirms
309	30995768	NA	NA	NA	NA	TRUE	FALSE	FALSE	NA	NA	NA	B	FALSE	3.013	0.758	3.975	3.066	0.646	4.746	3.975	sop_singlet	4.746	sop_singlet
310	90367888	101	1849	1748	1799	FALSE	TRUE	FALSE	40	upper_limit	FALSE	B	FALSE	0.736	0.831	0.886	0.971	0.896	1.084	0.947	sop_median_confirms	1.216	sop_median_confirms
311	55787304	48	288	240	264	TRUE	FALSE	FALSE	3623	quantitative	TRUE	B	FALSE	1.001	0.83	1.206	0.871	0.53	1.643	1.164	sop_median_confirms	1.51	sop_median_confirms
312	47359501	88	1581	1493	1537	TRUE	FALSE	FALSE	17900	quantitative	TRUE	C	TRUE	3.074	0.746	4.121	2.51	0.613	4.095	4.121	sop_singlet	4.095	sop_singlet
313	68522965	NA	NA	NA	NA	TRUE	FALSE	TRUE	40	upper_limit	FALSE	B	FALSE	0.061	0.66	0.092	0.086	0.571	0.151	0.098	sop_median_confirms	0.154	sop_median_confirms
314	71070717	96	576	480	528	TRUE	FALSE	FALSE	2760	quantitative	TRUE	C	TRUE	1.65	0.734	2.248	2.137	0.877	2.437	2.248	sop_singlet	2.437	sop_singlet
315	36315571	NA	NA	NA	NA	TRUE	FALSE	FALSE	48451	quantitative	TRUE	B	FALSE	1.575	0.765	2.059	2.42	0.896	2.701	2.059	sop_singlet	2.701	sop_singlet
316	59149220	31	378	347	363	TRUE	FALSE	FALSE	10900	quantitative	TRUE	C	TRUE	2.388	0.812	2.941	1.833	0.503	3.644	2.941	sop_singlet	3.644	sop_singlet
317	31546869	11	618	629	624	FALSE	TRUE	FALSE	40	upper_limit	FALSE	B	FALSE	0.192	0.719	0.267	0.262	0.568	0.461	0.214	sop_median_confirms	0.366	sop_median_confirms
318	13491188	NA	NA	NA	NA	TRUE	FALSE	FALSE	NA	NA	NA	B	FALSE	2.755	0.655	4.206	2.971	0.678	4.382	4.206	sop_singlet	4.382	sop_singlet
319	47191842	76	2159	2083	2121	TRUE	FALSE	FALSE	58289	quantitative	TRUE	B	FALSE	3.554	0.703	5.055	3.285	0.631	5.206	5.055	sop_singlet	5.206	sop_singlet
320	89274724	NA	NA	NA	NA	TRUE	FALSE	TRUE	59	quantitative	TRUE	B	FALSE	3.207	0.764	4.198	2.517	0.529	4.758	4.198	sop_singlet	4.758	sop_singlet
321	36863730	97	311	214	263	TRUE	FALSE	FALSE	10900	quantitative	TRUE	D	TRUE	1.445	0.712	2.029	2.079	0.645	3.223	2.029	sop_singlet	3.223	sop_singlet
322	15429249	41	752	711	732	FALSE	TRUE	FALSE	40	upper_limit	FALSE	B	FALSE	0.075	0.746	0.101	0.091	0.613	0.148	0.101	sop_median_confirms	0.089	sop_median_confirms
323	30668316	113	753	640	697	TRUE	FALSE	FALSE	12000	quantitative	TRUE	C	TRUE	2.643	0.703	3.76	2.351	0.631	3.726	3.76	sop_singlet	3.726	sop_singlet
324	16690815	47	556	603	580	TRUE	FALSE	FALSE	401000	quantitative	TRUE	A1D	TRUE	2.926	0.703	4.162	3.101	0.631	4.914	4.162	sop_singlet	4.914	sop_singlet
325	44572097	NA	NA	NA	NA	TRUE	FALSE	FALSE	NA	NA	NA	C	FALSE	2.944	0.972	3.029	2.082	0.56	3.718	3.029	sop_singlet	3.718	sop_singlet
326	21647446	16	85	69	77	TRUE	FALSE	FALSE	243000	quantitative	TRUE	C	TRUE	0.612	0.762	0.803	0.823	0.537	1.533	0.87	sop_median_confirms	1.173	sop_median_confirms
327	85053535	92	133	41	87	TRUE	FALSE	FALSE	83000	quantitative	TRUE	A1	TRUE	0.247	0.719	0.344	0.299	0.568	0.526	0.314	sop_median_confirms	0.565	sop_median_confirms
328	88591286	NA	NA	NA	NA	TRUE	FALSE	FALSE	NA	NA	NA	B	FALSE	2.504	0.655	3.823	2.226	0.678	3.283	3.823	sop_singlet	3.283	sop_singlet
329	48257483	63	1244	1181	1213	TRUE	FALSE	FALSE	136000	quantitative	TRUE	C	TRUE	3.018	0.734	4.112	2.933	0.877	3.344	4.112	sop_singlet	3.344	sop_singlet
330	67201838	10	512	522	517	TRUE	FALSE	FALSE	43043	quantitative	TRUE	B	FALSE	2.493	0.812	3.07	1.792	0.503	3.563	3.07	sop_singlet	3.563	sop_singlet
331	48257483	63	733	670	702	TRUE	FALSE	FALSE	NA	NA	NA	C	TRUE	2.426	0.804	3.017	2.633	0.836	3.15	3.017	sop_singlet	3.15	sop_singlet
332	71260337	11	63	74	69	TRUE	FALSE	FALSE	19578	quantitative	TRUE	B	FALSE	0.096	0.752	0.128	0.143	0.707	0.202	0.158	sop_median_confirms	0.199	sop_median_confirms
333	38432592	10	3969	3979	3974	TRUE	FALSE	FALSE	426	quantitative	TRUE	B	FALSE	3.265	0.765	4.268	3.435	0.787	4.365	4.268	sop_singlet	4.365	sop_singlet
334	64577680	101	2239	2138	2189	TRUE	FALSE	FALSE	2236	quantitative	TRUE	B	FALSE	3.067	0.91	3.37	2.908	0.787	3.695	3.37	sop_singlet	3.695	sop_singlet
335	13310064	NA	NA	NA	NA	TRUE	FALSE	FALSE	NA	NA	NA	B	FALSE	3.452	0.655	5.27	3.627	0.678	5.35	5.27	sop_singlet	5.35	sop_singlet
336	76637196	NA	NA	NA	NA	TRUE	FALSE	FALSE	NA	NA	NA	B	FALSE	2.849	0.812	3.509	2.32	0.503	4.612	3.509	sop_singlet	4.612	sop_singlet
337	44250651	89	909	820	865	TRUE	FALSE	FALSE	457000	quantitative	TRUE	C	TRUE	1.351	0.804	1.68	1.751	0.836	2.094	1.68	sop_singlet	2.094	sop_singlet
338	78490597	NA	NA	NA	NA	TRUE	FALSE	FALSE	NA	NA	NA	B	FALSE	3.582	0.803	4.461	3.532	0.618	5.715	4.461	sop_singlet	5.715	sop_singlet
339	64577680	101	1236	1135	1186	TRUE	FALSE	FALSE	1857	quantitative	TRUE	B	FALSE	2.952	0.71	4.158	2.914	0.563	5.176	4.158	sop_singlet	5.176	sop_singlet
340	37582081	10	3534	3544	3539	FALSE	TRUE	FALSE	40	upper_limit	FALSE	B	FALSE	3.169	0.704	4.501	2.53	0.549	4.608	4.501	sop_singlet	4.608	sop_singlet
341	20235567	3	102	99	101	TRUE	FALSE	FALSE	189000	quantitative	TRUE	C	TRUE	0.586	0.746	0.786	0.941	0.613	1.535	0.843	sop_median_confirms	1.235	sop_median_confirms
342	12222481	126	422	296	359	TRUE	FALSE	FALSE	14100	quantitative	TRUE	D	TRUE	1.301	0.752	1.73	1.484	0.707	2.099	1.943	sop_median_confirms	2.099	sop_singlet
343	97834917	0	1366	1366	1366	TRUE	FALSE	FALSE	2750	quantitative	TRUE	A1	TRUE	2.261	0.716	3.158	1.991	0.805	2.473	3.158	sop_singlet	2.473	sop_singlet
344	33557852	10	744	754	749	FALSE	TRUE	FALSE	40	upper_limit	FALSE	B	FALSE	0.03	0.738	0.041	0.04	0.667	0.06	0.05	sop_median_confirms	0.04	sop_median_confirms
345	62049122	NA	NA	NA	NA	TRUE	FALSE	FALSE	NA	NA	NA	B	FALSE	2.987	0.655	4.56	2.836	0.678	4.183	4.56	sop_singlet	4.183	sop_singlet
346	98319431	7	1194	1187	1191	TRUE	FALSE	FALSE	244000	quantitative	TRUE	C	TRUE	3.4	0.704	4.83	2.872	0.549	5.231	4.83	sop_singlet	5.231	sop_singlet
347	77505418	20	834	814	824	TRUE	FALSE	FALSE	546	quantitative	TRUE	B	FALSE	0.154	0.795	0.194	0.155	0.546	0.284	0.208	sop_median_confirms	0.283	sop_median_confirms
348	11428415	27	542	515	529	TRUE	FALSE	FALSE	NA	NA	NA	C	TRUE	2.895	0.804	3.601	2.802	0.836	3.352	3.601	sop_singlet	3.352	sop_singlet
349	39271693	206	2143	1937	2040	TRUE	FALSE	FALSE	43518	quantitative	TRUE	B	FALSE	4	0.734	5.45	3.287	0.666	4.935	5.45	sop_singlet	4.935	sop_singlet
350	17999604	10	487	497	492	TRUE	FALSE	FALSE	17219	quantitative	TRUE	B	FALSE	1.892	0.71	2.665	1.591	0.563	2.826	2.665	sop_singlet	2.826	sop_singlet
351	81137268	30	292	262	277	TRUE	FALSE	FALSE	74700	quantitative	TRUE	C	TRUE	2.067	0.812	2.546	1.582	0.503	3.145	2.546	sop_singlet	3.145	sop_singlet
352	97600706	88	122	34	78	TRUE	FALSE	FALSE	2490	quantitative	TRUE	C	TRUE	0.502	0.704	0.713	0.54	0.549	0.984	0.686	sop_median_confirms	1.052	sop_median_confirms
353	95283934	14	2078	2064	2071	FALSE	TRUE	FALSE	40	upper_limit	FALSE	B	FALSE	0.18	0.65	0.277	0.185	0.622	0.297	0.202	sop_median_confirms	0.296	sop_median_confirms
354	98671841	96	1026	930	978	TRUE	FALSE	FALSE	9598	quantitative	TRUE	B	FALSE	3.639	0.71	5.125	3.615	0.563	6.421	5.125	sop_singlet	6.421	sop_singlet
355	66702916	NA	NA	176	NA	TRUE	FALSE	FALSE	577	quantitative	TRUE	C	TRUE	0.204	0.649	0.314	0.353	0.742	0.476	0.305	sop_median_confirms	0.466	sop_median_confirms
356	85124927	49	799	750	775	TRUE	FALSE	FALSE	37025	quantitative	TRUE	B	FALSE	3.151	0.752	4.19	2.467	0.707	3.489	4.19	sop_singlet	3.489	sop_singlet
357	14658786	4	89	85	87	TRUE	FALSE	FALSE	388	quantitative	TRUE	B	FALSE	0.164	0.649	0.253	0.313	0.755	0.415	0.236	sop_median_confirms	0.38	sop_median_confirms
358	31311319	127	435	308	372	TRUE	FALSE	FALSE	12500	quantitative	TRUE	C	TRUE	2.783	0.831	3.349	3.192	0.896	3.562	3.349	sop_singlet	3.562	sop_singlet
359	64972440	13	109	122	116	TRUE	FALSE	FALSE	112296	quantitative	TRUE	B	TRUE	1.569	0.711	2.207	1.357	0.612	2.217	2.207	sop_singlet	2.217	sop_singlet
360	23999945	93	72	-21	26	TRUE	FALSE	FALSE	1836	quantitative	TRUE	C	TRUE	0.151	0.66	0.229	0.192	0.571	0.336	0.186	sop_median_confirms	0.323	sop_median_confirms
361	64577680	101	895	794	845	TRUE	FALSE	FALSE	1534	quantitative	TRUE	B	FALSE	2.881	0.783	3.679	2.427	0.558	4.349	3.679	sop_singlet	4.349	sop_singlet
362	90023250	112	1216	1104	1160	FALSE	TRUE	FALSE	40	upper_limit	FALSE	B	FALSE	0.251	0.704	0.357	0.306	0.549	0.557	0.305	sop_median_confirms	0.504	sop_median_confirms
363	26388708	NA	NA	NA	NA	TRUE	FALSE	FALSE	NA	NA	NA	B	FALSE	3.255	0.655	4.969	2.954	0.678	4.357	4.969	sop_singlet	4.357	sop_singlet
364	95100137	NA	NA	NA	NA	TRUE	FALSE	FALSE	NA	NA	NA	B	FALSE	3.378	0.655	5.157	3.238	0.678	4.776	5.157	sop_singlet	4.776	sop_singlet
365	80608057	40	726	686	706	TRUE	FALSE	FALSE	10200	quantitative	TRUE	C	TRUE	3.347	0.765	4.375	3.145	0.787	3.996	4.375	sop_singlet	3.996	sop_singlet
366	72079035	3	222	219	221	TRUE	FALSE	FALSE	56500	quantitative	TRUE	D	TRUE	0.606	0.649	0.934	0.984	0.755	1.303	0.824	sop_median_confirms	1.272	sop_median_confirms
367	65297987	23	544	521	533	TRUE	FALSE	FALSE	356000	quantitative	TRUE	B	FALSE	2.411	0.71	3.396	2.388	0.563	4.242	3.396	sop_singlet	4.242	sop_singlet
368	94308753	89	115	26	71	TRUE	FALSE	FALSE	331	quantitative	TRUE	A1	TRUE	0.074	0.734	0.101	0.167	0.877	0.19	0.075	sop_median_confirms	0.188	sop_median_confirms
369	17837599	3	560	557	559	TRUE	FALSE	FALSE	45000	quantitative	TRUE	A1	TRUE	2.683	0.816	3.288	2.795	0.767	3.644	3.288	sop_singlet	3.644	sop_singlet
370	25508871	135	967	832	900	TRUE	FALSE	FALSE	14020	quantitative	TRUE	B	FALSE	2.664	0.765	3.482	2.843	0.896	3.173	3.482	sop_singlet	3.173	sop_singlet
371	67219673	105	146	41	94	TRUE	FALSE	FALSE	1840450	quantitative	TRUE	B	FALSE	0.301	0.704	0.428	0.382	0.549	0.696	0.43	sop_median_confirms	0.652	sop_median_confirms
372	42459918	14	43	29	36	TRUE	FALSE	FALSE	106842	quantitative	TRUE	B	FALSE	0.074	0.703	0.105	0.147	0.631	0.233	0.101	sop_median_confirms	0.289	sop_median_confirms
373	23268654	213	971	758	865	TRUE	FALSE	FALSE	67700	quantitative	TRUE	C	TRUE	3.236	0.91	3.556	3.116	0.809	3.852	3.556	sop_singlet	3.852	sop_singlet
374	59992809	68	394	326	360	TRUE	FALSE	FALSE	122000	quantitative	TRUE	C	TRUE	2.487	0.703	3.538	2.897	0.631	4.591	3.538	sop_singlet	4.591	sop_singlet
375	65220660	13	44	57	51	TRUE	FALSE	FALSE	1019453	quantitative	TRUE	B	FALSE	0.053	0.746	0.071	0.082	0.613	0.134	0.088	sop_median_confirms	0.124	sop_median_confirms
376	83766445	147	238	91	165	TRUE	FALSE	FALSE	158808	quantitative	TRUE	B	TRUE	1.801	0.795	2.265	1.386	0.546	2.538	2.265	sop_singlet	2.538	sop_singlet
377	92737532	14	36	50	43	TRUE	FALSE	FALSE	276980	quantitative	TRUE	B	FALSE	0.19	0.734	0.259	0.449	0.877	0.512	0.272	sop_median_confirms	0.566	sop_median_confirms
378	32954751	NA	NA	NA	NA	TRUE	FALSE	FALSE	629	quantitative	TRUE	B	TRUE	1.174	0.972	1.208	1.035	0.56	1.848	1.336	sop_median_confirms	1.583	sop_median_confirms
379	30668316	113	405	292	349	TRUE	FALSE	FALSE	6120	quantitative	TRUE	C	TRUE	1.79	0.716	2.5	2.008	0.805	2.494	2.5	sop_singlet	2.494	sop_singlet
380	79441110	147	287	140	214	TRUE	FALSE	FALSE	NA	NA	NA	CK	TRUE	2.802	0.711	3.941	2.258	0.612	3.69	3.941	sop_singlet	3.69	sop_singlet
381	50530465	NA	NA	NA	NA	TRUE	FALSE	TRUE	40	upper_limit	FALSE	B	FALSE	3.038	0.817	3.718	2.815	0.643	4.378	3.718	sop_singlet	4.378	sop_singlet
382	55323955	407	2082	1675	1879	TRUE	FALSE	FALSE	4301	quantitative	TRUE	B	FALSE	3.283	0.71	4.624	3.058	0.563	5.432	4.624	sop_singlet	5.432	sop_singlet
383	96468485	56	103	47	75	TRUE	FALSE	FALSE	112000	quantitative	TRUE	D	TRUE	0.137	0.655	0.209	0.221	0.678	0.326	0.178	sop_median_confirms	0.41	sop_median_confirms
384	66702916	NA	NA	95	NA	TRUE	FALSE	FALSE	200	quantitative	TRUE	C	TRUE	0.157	0.716	0.219	0.247	0.805	0.307	0.192	sop_median_confirms	0.295	sop_median_confirms
385	79476808	NA	NA	NA	NA	TRUE	FALSE	FALSE	53200	quantitative	TRUE	B	TRUE	1.046	0.817	1.28	0.626	0.643	0.974	1.092	sop_median_confirms	1.283	sop_median_confirms
386	65763226	NA	NA	NA	NA	TRUE	FALSE	FALSE	NA	NA	NA	B	FALSE	2.886	0.719	4.014	2.48	0.568	4.366	4.014	sop_singlet	4.366	sop_singlet
387	87279530	10	577	587	582	TRUE	FALSE	FALSE	60400	quantitative	TRUE	B	FALSE	3.119	0.71	4.393	3.197	0.563	5.679	4.393	sop_singlet	5.679	sop_singlet
388	89661543	95	3437	3342	3390	FALSE	TRUE	FALSE	40	upper_limit	FALSE	B	FALSE	0.091	0.716	0.127	0.186	0.805	0.231	0.117	sop_median_confirms	0.228	sop_median_confirms
389	20235567	3	887	884	886	TRUE	FALSE	FALSE	77800	quantitative	TRUE	C	TRUE	3.04	0.716	4.246	3.189	0.805	3.961	4.246	sop_singlet	3.961	sop_singlet
390	25595979	10	154	144	149	TRUE	FALSE	FALSE	14530	quantitative	TRUE	B	TRUE	0.156	0.709	0.22	0.182	0.509	0.358	0.174	sop_median_confirms	0.343	sop_median_confirms
391	95233954	8	2389	2381	2385	FALSE	TRUE	FALSE	40	upper_limit	FALSE	B	FALSE	0.041	0.655	0.063	0.086	0.678	0.127	0.069	sop_median_confirms	0.124	sop_median_confirms
392	75181136	NA	NA	NA	NA	TRUE	FALSE	FALSE	NA	NA	NA	B	FALSE	3.702	0.762	4.858	3.721	0.537	6.929	4.858	sop_singlet	6.929	sop_singlet
393	66825734	13	261	248	255	TRUE	FALSE	FALSE	99300	quantitative	TRUE	A1	TRUE	2.995	0.719	4.166	2.722	0.568	4.792	4.166	sop_singlet	4.792	sop_singlet
394	84358048	NA	NA	NA	NA	TRUE	FALSE	FALSE	NA	NA	NA	B	FALSE	3.633	0.719	5.053	3.325	0.568	5.854	5.053	sop_singlet	5.854	sop_singlet
395	48649481	84	236	152	194	TRUE	FALSE	FALSE	44900	quantitative	TRUE	D	TRUE	0.734	0.712	1.031	0.956	0.645	1.482	0.936	sop_median_confirms	1.196	sop_median_confirms
396	21033559	85	572	487	530	TRUE	FALSE	FALSE	2910	quantitative	TRUE	C	TRUE	0.924	0.649	1.424	1.206	0.755	1.597	1.474	sop_median_confirms	1.593	sop_median_confirms
397	66825734	13	350	337	344	TRUE	FALSE	FALSE	44600	quantitative	TRUE	A1	TRUE	3.326	0.711	4.678	2.926	0.612	4.781	4.678	sop_singlet	4.781	sop_singlet
398	65844497	81	156	75	116	TRUE	FALSE	FALSE	147000	quantitative	TRUE	B	TRUE	0.23	0.83	0.277	0.279	0.53	0.526	0.281	sop_median_confirms	0.55	sop_median_confirms
399	75593875	NA	NA	NA	NA	TRUE	FALSE	FALSE	NA	NA	NA	B	FALSE	3.192	0.66	4.836	2.805	0.571	4.912	4.836	sop_singlet	4.912	sop_singlet
400	68522965	NA	NA	NA	NA	TRUE	FALSE	TRUE	NA	NA	NA	B	FALSE	0.093	0.972	0.096	0.12	0.56	0.214	0.101	sop_median_confirms	0.274	sop_median_confirms
401	98856375	75	147	72	110	TRUE	FALSE	FALSE	6500	quantitative	TRUE	C	TRUE	0.238	0.91	0.262	0.304	0.809	0.376	0.225	sop_median_confirms	0.423	sop_median_confirms
402	12266161	13	513	500	507	TRUE	FALSE	FALSE	50	upper_limit	FALSE	A1	TRUE	0.238	0.765	0.311	0.353	0.896	0.394	0.292	sop_median_confirms	0.408	sop_median_confirms
403	52781255	81	137	56	97	TRUE	FALSE	FALSE	225000	quantitative	TRUE	A1	TRUE	0.075	0.817	0.092	0.174	0.678	0.257	0.108	sop_median_confirms	0.264	sop_median_confirms
404	21807208	85	924	839	882	TRUE	FALSE	FALSE	NA	NA	NA	C	TRUE	2.287	0.972	2.353	1.842	0.56	3.289	2.353	sop_singlet	3.289	sop_singlet
405	54317284	3	303	300	302	TRUE	FALSE	FALSE	15700	quantitative	TRUE	D	TRUE	0.776	0.711	1.091	0.447	0.612	0.73	0.931	sop_median_confirms	0.634	sop_median_confirms
406	65984235	66	298	232	265	TRUE	FALSE	FALSE	NA	NA	NA	C	TRUE	3.064	0.71	4.315	2.753	0.563	4.89	4.315	sop_singlet	4.89	sop_singlet
407	11428415	27	1051	1024	1038	TRUE	FALSE	FALSE	NA	NA	NA	C	TRUE	3.625	0.764	4.745	3.257	0.529	6.157	4.745	sop_singlet	6.157	sop_singlet
408	16489286	97	1082	985	1034	TRUE	FALSE	FALSE	20300	quantitative	TRUE	A1	TRUE	2.473	0.764	3.237	2.39	0.529	4.518	3.237	sop_singlet	4.518	sop_singlet
409	75938455	NA	NA	NA	NA	TRUE	FALSE	FALSE	NA	NA	NA	B	FALSE	1.235	0.71	1.739	1.198	0.563	2.128	1.452	sop_median_confirms	2.128	sop_singlet
410	42786444	2	303	301	302	TRUE	FALSE	FALSE	50	upper_limit	FALSE	A1	TRUE	0.35	0.719	0.487	0.252	0.568	0.444	0.449	sop_median_confirms	0.488	sop_median_confirms
411	45658034	11	411	422	417	TRUE	FALSE	FALSE	80680	quantitative	TRUE	B	FALSE	2.02	0.703	2.873	2.31	0.809	2.855	2.873	sop_singlet	2.855	sop_singlet
412	22432139	43	1382	1339	1361	FALSE	TRUE	FALSE	40	upper_limit	FALSE	B	FALSE	2.989	0.703	4.252	2.916	0.631	4.621	4.252	sop_singlet	4.621	sop_singlet
413	14313256	199	1131	932	1032	TRUE	FALSE	FALSE	50	upper_limit	FALSE	B	FALSE	0.303	0.804	0.377	0.594	0.836	0.711	0.318	sop_median_confirms	0.632	sop_median_confirms
414	15764056	10	2052	2062	2057	TRUE	FALSE	FALSE	1387166	quantitative	TRUE	B	FALSE	0.841	0.703	1.196	1.414	0.631	2.241	0.944	sop_median_confirms	2.241	sop_singlet
415	71270829	66	732	666	699	TRUE	FALSE	FALSE	23104	quantitative	TRUE	B	FALSE	2.753	0.762	3.613	3.281	0.537	6.11	3.613	sop_singlet	6.11	sop_singlet
416	31546869	11	793	804	799	FALSE	TRUE	FALSE	40	upper_limit	FALSE	B	FALSE	0.145	0.812	0.179	0.131	0.503	0.26	0.19	sop_median_confirms	0.305	sop_median_confirms
417	21957405	88	127	39	83	TRUE	FALSE	FALSE	5800	quantitative	TRUE	C	TRUE	1.617	0.795	2.034	1.543	0.546	2.826	2.034	sop_singlet	2.826	sop_singlet
418	58620737	22	97	75	86	TRUE	FALSE	FALSE	281838	quantitative	TRUE	B	TRUE	0.25	0.817	0.306	0.425	0.643	0.661	0.289	sop_median_confirms	0.681	sop_median_confirms
419	96375571	605	1102	497	800	TRUE	FALSE	FALSE	15383	quantitative	TRUE	B	FALSE	2.845	0.762	3.734	3.216	0.537	5.989	3.734	sop_singlet	5.989	sop_singlet
420	35486540	NA	NA	NA	NA	TRUE	FALSE	FALSE	NA	NA	NA	B	FALSE	3.459	0.711	4.865	3.183	0.612	5.201	4.865	sop_singlet	5.201	sop_singlet
421	71260337	11	147	158	153	TRUE	FALSE	FALSE	10559	quantitative	TRUE	B	FALSE	1.068	0.738	1.447	1.396	0.667	2.093	1.22	sop_median_confirms	2.093	sop_singlet
422	44544844	130	1434	1304	1369	TRUE	FALSE	FALSE	140000	quantitative	TRUE	C	TRUE	3.828	0.972	3.938	3.468	0.56	6.193	3.938	sop_singlet	6.193	sop_singlet
423	51670105	NA	NA	NA	NA	TRUE	FALSE	FALSE	NA	NA	NA	B	FALSE	3.581	0.762	4.699	3.611	0.537	6.724	4.699	sop_singlet	6.724	sop_singlet
424	23078421	NA	NA	NA	44	TRUE	FALSE	FALSE	1560000	quantitative	TRUE	B	TRUE	0.21	0.817	0.257	0.313	0.643	0.487	0.197	sop_median_confirms	0.462	sop_median_confirms
425	46283328	NA	NA	NA	NA	TRUE	FALSE	FALSE	NA	NA	NA	C	FALSE	3.217	0.795	4.047	3.23	0.546	5.916	4.047	sop_singlet	5.916	sop_singlet
426	60972280	82	317	235	276	TRUE	FALSE	FALSE	NA	NA	NA	A1	TRUE	3.048	0.817	3.731	3.022	0.643	4.7	3.731	sop_singlet	4.7	sop_singlet
427	42532524	NA	NA	NA	NA	TRUE	FALSE	FALSE	NA	NA	NA	B	FALSE	2.052	0.655	3.133	1.551	0.678	2.288	3.133	sop_singlet	2.288	sop_singlet
428	24507270	25	1566	1591	1579	FALSE	TRUE	FALSE	40	upper_limit	FALSE	B	FALSE	0.267	0.804	0.332	0.61	0.836	0.73	0.25	sop_median_confirms	0.661	sop_median_confirms
429	84801771	NA	NA	NA	NA	TRUE	FALSE	FALSE	84170	quantitative	TRUE	B	FALSE	3.163	0.762	4.151	3.031	0.537	5.644	4.151	sop_singlet	5.644	sop_singlet
430	69382641	NA	NA	NA	NA	TRUE	FALSE	FALSE	NA	NA	NA	B	FALSE	0.04	0.91	0.044	0.098	0.809	0.121	0.042	sop_median_confirms	0.141	sop_median_confirms
431	73170513	28	293	265	279	TRUE	FALSE	FALSE	NA	NA	NA	C	TRUE	1.567	0.758	2.067	1.408	0.646	2.18	2.067	sop_singlet	2.18	sop_singlet
432	46420507	NA	NA	NA	NA	TRUE	FALSE	FALSE	NA	NA	NA	B	TRUE	2.883	0.711	4.055	2.748	0.612	4.49	4.055	sop_singlet	4.49	sop_singlet
433	31626898	84	738	654	696	TRUE	FALSE	FALSE	724000	quantitative	TRUE	C	TRUE	3.543	0.734	4.827	3.104	0.877	3.539	4.827	sop_singlet	3.539	sop_singlet
434	79768827	408	1637	1229	1433	TRUE	FALSE	FALSE	2303	quantitative	TRUE	B	FALSE	3.528	0.795	4.438	3.135	0.546	5.742	4.438	sop_singlet	5.742	sop_singlet
435	86805638	NA	NA	NA	NA	TRUE	FALSE	FALSE	NA	NA	NA	B	FALSE	2.959	0.771	3.838	2.829	0.546	5.181	3.838	sop_singlet	5.181	sop_singlet
436	11862881	1	1193	1192	1193	FALSE	TRUE	FALSE	40	upper_limit	FALSE	B	FALSE	0.254	0.71	0.358	0.29	0.563	0.515	0.353	sop_median_confirms	0.482	sop_median_confirms
437	75443086	19	173	154	164	TRUE	FALSE	FALSE	3654	quantitative	TRUE	C	TRUE	0.219	0.762	0.287	0.289	0.537	0.538	0.307	sop_median_confirms	0.516	sop_median_confirms
438	16954750	410	2501	2091	2296	TRUE	FALSE	FALSE	64361	quantitative	TRUE	B	FALSE	3.387	0.765	4.427	3.529	0.787	4.484	4.427	sop_singlet	4.484	sop_singlet
439	39698405	3	1093	1090	1092	TRUE	FALSE	FALSE	500000	quantitative	TRUE	C	TRUE	3.627	0.704	5.152	3.098	0.549	5.643	5.152	sop_singlet	5.643	sop_singlet
440	83766445	147	230	83	157	TRUE	FALSE	FALSE	158808	quantitative	TRUE	B	TRUE	1.587	0.704	2.254	1.081	0.549	1.969	2.254	sop_singlet	2.068	sop_median_confirms
441	41775298	81	196	115	156	TRUE	FALSE	FALSE	3320	quantitative	TRUE	C	TRUE	0.944	0.765	1.234	1.947	0.896	2.173	1.14	sop_median_confirms	2.173	sop_singlet
442	11681308	3	732	729	731	TRUE	FALSE	FALSE	148000	quantitative	TRUE	A1	TRUE	3.362	0.709	4.742	2.867	0.509	5.633	4.742	sop_singlet	5.633	sop_singlet
443	35246676	NA	NA	NA	NA	TRUE	FALSE	FALSE	NA	NA	NA	B	FALSE	3.57	0.812	4.397	3.175	0.503	6.312	4.397	sop_singlet	6.312	sop_singlet
444	51161830	NA	NA	NA	NA	TRUE	FALSE	FALSE	1003	quantitative	TRUE	B	FALSE	1.87	0.972	1.924	1.221	0.56	2.18	2.292	sop_median_confirms	2.18	sop_singlet
445	72291588	34	878	844	861	TRUE	FALSE	FALSE	37200	quantitative	TRUE	C	TRUE	4	0.738	5.42	3.163	0.667	4.742	5.42	sop_singlet	4.742	sop_singlet
446	43634910	NA	NA	NA	NA	TRUE	FALSE	FALSE	NA	NA	NA	B	FALSE	3.536	0.762	4.64	3.587	0.537	6.68	4.64	sop_singlet	6.68	sop_singlet
447	28662649	15	216	201	209	TRUE	FALSE	FALSE	7663	quantitative	TRUE	BC	TRUE	2.438	0.655	3.722	2.52	0.678	3.717	3.722	sop_singlet	3.717	sop_singlet
448	21594609	296	518	222	370	TRUE	FALSE	FALSE	9190	quantitative	TRUE	A1	TRUE	2.64	0.803	3.288	1.891	0.618	3.06	3.288	sop_singlet	3.06	sop_singlet
449	43388994	3	396	393	395	TRUE	FALSE	FALSE	1500	quantitative	TRUE	A1	TRUE	2.261	0.738	3.064	2.282	0.667	3.421	3.064	sop_singlet	3.421	sop_singlet
450	42045188	11	98	87	93	TRUE	FALSE	FALSE	1031304	quantitative	TRUE	B	TRUE	1.202	0.817	1.471	1.307	0.643	2.033	1.618	sop_median_confirms	2.033	sop_singlet
451	55787304	48	90	42	66	TRUE	FALSE	FALSE	17098	quantitative	TRUE	B	FALSE	0.075	0.83	0.09	0.18	0.53	0.34	0.064	sop_median_confirms	0.231	sop_median_confirms
452	87217965	65	1385	1320	1353	FALSE	TRUE	FALSE	40	upper_limit	FALSE	B	FALSE	0.047	0.66	0.071	0.081	0.571	0.142	0.074	sop_median_confirms	0.178	sop_median_confirms
453	18250232	NA	NA	NA	NA	TRUE	FALSE	FALSE	NA	NA	NA	B	FALSE	3.187	0.762	4.182	3.109	0.537	5.79	4.182	sop_singlet	5.79	sop_singlet
454	22910556	91	599	508	554	TRUE	FALSE	FALSE	14200	quantitative	TRUE	A1	TRUE	2.044	0.712	2.871	2.046	0.645	3.172	2.871	sop_singlet	3.172	sop_singlet
455	98543984	465	3351	2886	3119	FALSE	TRUE	FALSE	40	upper_limit	FALSE	B	FALSE	1.404	0.716	1.961	1.883	0.805	2.339	1.961	sop_singlet	2.339	sop_singlet
456	80559496	NA	NA	NA	NA	TRUE	FALSE	TRUE	NA	NA	NA	B	FALSE	3.449	0.972	3.548	3.363	0.56	6.005	3.548	sop_singlet	6.005	sop_singlet
457	99138302	8	309	317	313	FALSE	TRUE	FALSE	40	upper_limit	FALSE	B	FALSE	0.101	0.704	0.143	0.116	0.549	0.211	0.139	sop_median_confirms	0.206	sop_median_confirms
458	30516023	125	221	96	159	TRUE	FALSE	FALSE	2228	quantitative	TRUE	B	FALSE	1.801	0.709	2.54	1.242	0.509	2.44	2.54	sop_singlet	2.44	sop_singlet
459	73101862	89	135	46	91	TRUE	FALSE	FALSE	15500	quantitative	TRUE	D	TRUE	0.328	0.668	0.491	0.181	0.603	0.3	0.179	sop_median_confirms	0.322	sop_median_confirms
460	82759876	33	72	39	56	TRUE	FALSE	FALSE	2060	quantitative	TRUE	C	TRUE	0.231	0.972	0.238	0.218	0.56	0.389	0.258	sop_median_confirms	0.42	sop_median_confirms
461	39245931	NA	NA	NA	NA	TRUE	FALSE	FALSE	NA	NA	NA	C	FALSE	1.345	0.704	1.911	1.254	0.549	2.284	2.26	sop_median_confirms	2.284	sop_singlet
462	13020367	88	772	684	728	TRUE	FALSE	FALSE	58900	quantitative	TRUE	C	TRUE	4	0.703	5.69	3.578	0.809	4.423	5.69	sop_singlet	4.423	sop_singlet
463	63841052	NA	NA	NA	NA	FALSE	FALSE	TRUE	NA	NA	NA	B	FALSE	2.523	0.66	3.823	2.167	0.571	3.795	3.823	sop_singlet	3.795	sop_singlet
464	10890395	296	2944	2648	2796	FALSE	TRUE	FALSE	40	upper_limit	FALSE	B	FALSE	1.178	0.746	1.579	1.338	0.613	2.183	1.485	sop_median_confirms	2.183	sop_singlet
465	32815655	121	529	408	469	TRUE	FALSE	FALSE	10879	quantitative	TRUE	B	TRUE	2.865	0.803	3.568	2.344	0.618	3.793	3.568	sop_singlet	3.793	sop_singlet
466	73213322	110	144	34	89	TRUE	FALSE	FALSE	160	quantitative	TRUE	B	TRUE	1.376	0.803	1.714	1.317	0.618	2.131	1.702	sop_median_confirms	2.131	sop_singlet
467	33845183	10	600	610	605	TRUE	FALSE	FALSE	19840	quantitative	TRUE	B	FALSE	2.411	0.758	3.181	2.658	0.646	4.115	3.181	sop_singlet	4.115	sop_singlet
468	92921025	2	93	91	92	TRUE	FALSE	FALSE	185000	quantitative	TRUE	C	TRUE	0.19	0.91	0.209	0.308	0.809	0.381	0.192	sop_median_confirms	0.439	sop_median_confirms
469	62263579	91	909	818	864	TRUE	FALSE	FALSE	33900	quantitative	TRUE	C	TRUE	3.553	0.804	4.419	3.45	0.877	3.934	4.419	sop_singlet	3.934	sop_singlet
470	11681308	3	1071	1068	1070	TRUE	FALSE	FALSE	31400	quantitative	TRUE	A1	TRUE	3.917	0.972	4.03	3.234	0.56	5.775	4.03	sop_singlet	5.775	sop_singlet
471	98671841	96	1104	1008	1056	TRUE	FALSE	FALSE	2741	quantitative	TRUE	B	FALSE	3.624	0.66	5.491	3.618	0.571	6.336	5.491	sop_singlet	6.336	sop_singlet
472	63841052	NA	NA	NA	NA	FALSE	FALSE	TRUE	NA	NA	NA	B	FALSE	2.02	0.758	2.665	2.096	0.646	3.245	2.665	sop_singlet	3.245	sop_singlet
473	98671841	96	684	588	636	TRUE	FALSE	FALSE	7685	quantitative	TRUE	B	FALSE	3.538	0.66	5.361	3.63	0.571	6.357	5.361	sop_singlet	6.357	sop_singlet
474	25356047	13	93	80	87	TRUE	FALSE	FALSE	82800	quantitative	TRUE	C	TRUE	0.608	0.71	0.856	0.644	0.563	1.144	0.895	sop_median_confirms	1.216	sop_median_confirms
475	87217965	65	895	830	863	FALSE	TRUE	FALSE	40	upper_limit	FALSE	B	FALSE	0.091	0.709	0.128	0.083	0.509	0.163	0.084	sop_median_confirms	0.145	sop_median_confirms
476	80559496	NA	NA	NA	NA	TRUE	FALSE	TRUE	NA	NA	NA	B	FALSE	3.065	0.83	3.693	2.883	0.53	5.44	3.693	sop_singlet	5.44	sop_singlet
477	28098225	10	4797	4807	4802	FALSE	TRUE	FALSE	40	upper_limit	FALSE	B	FALSE	1.429	0.812	1.76	0.95	0.503	1.889	2.148	sop_median_confirms	2.035	sop_median_confirms
478	74768838	115	374	259	317	TRUE	FALSE	FALSE	40	upper_limit	FALSE	B	FALSE	0.403	0.746	0.54	0.514	0.613	0.838	0.524	sop_median_confirms	0.763	sop_median_confirms
479	88516892	14	1922	1908	1915	TRUE	FALSE	FALSE	883	quantitative	TRUE	B	FALSE	3.771	0.762	4.949	3.916	0.537	7.292	4.949	sop_singlet	7.292	sop_singlet
480	76455763	137	171	34	103	TRUE	FALSE	FALSE	2226038	quantitative	TRUE	B	TRUE	0.747	0.803	0.93	0.963	0.618	1.558	1.119	sop_median_confirms	1.765	sop_median_confirms
481	99127022	97	910	813	862	TRUE	FALSE	FALSE	390	quantitative	TRUE	A1	TRUE	0.851	0.738	1.153	1.134	0.667	1.7	0.84	sop_median_confirms	1.196	sop_median_confirms
482	28739559	NA	NA	NA	NA	TRUE	FALSE	FALSE	NA	NA	NA	B	FALSE	3.238	0.812	3.988	2.858	0.503	5.682	3.988	sop_singlet	5.682	sop_singlet
483	79984923	118	1259	1141	1200	TRUE	FALSE	FALSE	12320	quantitative	TRUE	A1D	TRUE	2.756	0.762	3.617	2.756	0.537	5.132	3.617	sop_singlet	5.132	sop_singlet
484	53580179	131	605	474	540	TRUE	FALSE	FALSE	9360	quantitative	TRUE	C	TRUE	2.413	0.804	3.001	2.447	0.836	2.927	3.001	sop_singlet	2.927	sop_singlet
485	42344742	64	330	266	298	TRUE	FALSE	FALSE	16644	quantitative	TRUE	B	FALSE	1.407	0.75	1.876	1.513	0.755	2.004	2.027	sop_median_confirms	2.004	sop_singlet
486	73272229	0	1931	1931	1931	FALSE	TRUE	FALSE	40	upper_limit	FALSE	B	FALSE	0.039	0.765	0.051	0.064	0.787	0.081	0.047	sop_median_confirms	0.058	sop_median_confirms
487	33203267	96	746	650	698	TRUE	FALSE	FALSE	21850	quantitative	TRUE	B	FALSE	3.459	0.762	4.539	3.588	0.537	6.682	4.539	sop_singlet	6.682	sop_singlet
488	36969663	22	282	260	271	TRUE	FALSE	FALSE	50	upper_limit	FALSE	D	TRUE	0.061	0.668	0.091	0.106	0.603	0.176	0.057	sop_median_confirms	0.17	sop_median_confirms
489	87994196	69	2397	2328	2363	FALSE	TRUE	FALSE	40	upper_limit	FALSE	B	FALSE	0.244	0.91	0.268	0.483	0.809	0.597	0.243	sop_median_confirms	0.615	sop_median_confirms
490	52831894	48	212	164	188	TRUE	FALSE	FALSE	112	quantitative	TRUE	D	TRUE	0.417	0.752	0.555	0.577	0.707	0.816	0.535	sop_median_confirms	0.856	sop_median_confirms
491	37780152	54	1243	1189	1216	FALSE	TRUE	FALSE	40	upper_limit	FALSE	B	FALSE	0.157	0.719	0.218	0.196	0.568	0.345	0.22	sop_median_confirms	0.289	sop_median_confirms
492	21283298	80	253	173	213	TRUE	FALSE	FALSE	110000	quantitative	TRUE	C	TRUE	0.744	0.71	1.048	0.722	0.563	1.282	0.939	sop_median_confirms	1.566	sop_median_confirms
493	79876715	241	3139	2898	3019	FALSE	TRUE	FALSE	40	upper_limit	FALSE	B	FALSE	0.317	0.712	0.445	0.511	0.645	0.792	0.437	sop_median_confirms	0.647	sop_median_confirms
494	33845183	10	817	827	822	TRUE	FALSE	FALSE	14005	quantitative	TRUE	B	FALSE	2.996	0.65	4.609	3.004	0.622	4.83	4.609	sop_singlet	4.83	sop_singlet
495	68652845	116	145	29	87	TRUE	FALSE	FALSE	6580	quantitative	TRUE	C	TRUE	0.062	0.758	0.082	0.1	0.646	0.155	0.061	sop_median_confirms	0.171	sop_median_confirms
496	58210397	81	107	26	67	TRUE	FALSE	FALSE	1860	quantitative	TRUE	A1	TRUE	0.055	0.719	0.076	0.072	0.568	0.127	0.066	sop_median_confirms	0.16	sop_median_confirms
497	73101862	89	354	265	310	TRUE	FALSE	FALSE	12600	quantitative	TRUE	D	TRUE	2.728	0.817	3.339	2.009	0.643	3.124	3.339	sop_singlet	3.124	sop_singlet
498	22910556	91	1585	1494	1540	TRUE	FALSE	FALSE	215000	quantitative	TRUE	A1	TRUE	2.804	0.712	3.938	2.492	0.613	4.065	3.938	sop_singlet	4.065	sop_singlet
499	92785402	100	1705	1605	1655	FALSE	TRUE	FALSE	40	upper_limit	FALSE	B	FALSE	2.197	0.765	2.872	2.52	0.787	3.202	2.872	sop_singlet	3.202	sop_singlet
500	44574968	2	366	364	365	TRUE	FALSE	FALSE	9140	quantitative	TRUE	C	TRUE	1.775	0.71	2.5	1.586	0.563	2.817	2.5	sop_singlet	2.817	sop_singlet
501	65220660	13	385	398	392	FALSE	TRUE	FALSE	40	upper_limit	FALSE	B	FALSE	0.318	0.758	0.42	0.414	0.646	0.641	0.429	sop_median_confirms	0.564	sop_median_confirms
502	77029960	NA	NA	NA	NA	TRUE	FALSE	FALSE	NA	NA	NA	C	FALSE	0.103	0.764	0.135	0.16	0.529	0.302	0.145	sop_median_confirms	0.337	sop_median_confirms
503	17385513	29	880	851	866	TRUE	FALSE	FALSE	31640	quantitative	TRUE	C	TRUE	2.766	0.746	3.708	2.166	0.613	3.533	3.708	sop_singlet	3.533	sop_singlet
504	77505418	20	1002	982	992	TRUE	FALSE	FALSE	100	quantitative	TRUE	B	FALSE	0.153	0.704	0.217	0.178	0.549	0.324	0.245	sop_median_confirms	0.395	sop_median_confirms
505	53814792	13	147	134	141	TRUE	FALSE	FALSE	1136	quantitative	TRUE	B	FALSE	0.692	0.704	0.983	0.61	0.549	1.111	0.99	sop_median_confirms	1.153	sop_median_confirms
506	38901326	78	106	28	67	TRUE	FALSE	FALSE	2350	quantitative	TRUE	D	TRUE	0.263	0.711	0.37	0.385	0.612	0.629	0.369	sop_median_confirms	0.62	sop_median_confirms
507	20470967	NA	NA	NA	NA	TRUE	FALSE	FALSE	NA	NA	NA	C	FALSE	0.182	0.712	0.256	0.316	0.645	0.49	0.276	sop_median_confirms	0.405	sop_median_confirms
508	36173563	60	375	315	345	TRUE	FALSE	FALSE	9551	quantitative	TRUE	B	FALSE	1.897	0.704	2.695	1.674	0.549	3.049	2.695	sop_singlet	3.049	sop_singlet
509	30555114	3	1496	1493	1495	TRUE	FALSE	FALSE	98100	quantitative	TRUE	C	TRUE	3.631	0.764	4.753	2.967	0.529	5.609	4.753	sop_singlet	5.609	sop_singlet
510	77454515	26	94	68	81	TRUE	FALSE	FALSE	50	upper_limit	FALSE	C	TRUE	2.666	0.709	3.76	2.347	0.509	4.611	3.76	sop_singlet	4.611	sop_singlet
511	73170513	28	97	69	83	TRUE	FALSE	FALSE	370000	quantitative	TRUE	C	TRUE	0.688	0.762	0.903	0.759	0.537	1.413	1.023	sop_median_confirms	0.893	sop_median_confirms
512	74768838	115	277	162	220	TRUE	FALSE	FALSE	40	upper_limit	FALSE	B	FALSE	0.925	0.712	1.299	0.82	0.613	1.338	0.76	sop_median_confirms	1.154	sop_median_confirms
513	28077271	227	3080	2853	2967	FALSE	TRUE	FALSE	40	upper_limit	FALSE	B	FALSE	1.188	0.649	1.831	1.321	0.742	1.78	1.73	sop_median_confirms	1.5	sop_median_confirms
514	92223910	75	575	500	538	TRUE	FALSE	FALSE	953	quantitative	TRUE	D	TRUE	2.134	0.649	3.288	1.966	0.742	2.65	3.288	sop_singlet	2.65	sop_singlet
515	30668316	113	580	467	524	TRUE	FALSE	FALSE	6450	quantitative	TRUE	C	TRUE	2.867	0.746	3.843	2.224	0.707	3.146	3.843	sop_singlet	3.146	sop_singlet
516	77505418	20	666	646	656	TRUE	FALSE	FALSE	40	upper_limit	FALSE	B	FALSE	0.108	0.816	0.132	0.192	0.767	0.25	0.158	sop_median_confirms	0.322	sop_median_confirms
517	80306643	12	684	672	678	TRUE	FALSE	FALSE	3390	quantitative	TRUE	A1	TRUE	2.979	0.746	3.993	2.653	0.707	3.752	3.993	sop_singlet	3.752	sop_singlet
518	49113638	88	410	322	366	TRUE	FALSE	FALSE	16900	quantitative	TRUE	C	TRUE	2.616	0.738	3.545	2.947	0.667	4.418	3.545	sop_singlet	4.418	sop_singlet
519	25811891	13	850	837	844	TRUE	FALSE	FALSE	470000	quantitative	TRUE	C	TRUE	3.37	0.704	4.787	2.721	0.549	4.956	4.787	sop_singlet	4.956	sop_singlet
520	94308753	89	722	633	678	TRUE	FALSE	FALSE	1090	quantitative	TRUE	A1	TRUE	0.699	0.738	0.947	0.716	0.667	1.073	0.816	sop_median_confirms	0.841	sop_median_confirms
521	31626898	84	1577	1493	1535	TRUE	FALSE	FALSE	81600	quantitative	TRUE	C	TRUE	3.348	0.764	4.382	3.671	0.529	6.94	4.382	sop_singlet	6.94	sop_singlet
522	20959545	82	569	487	528	TRUE	FALSE	FALSE	80500	quantitative	TRUE	C	TRUE	3.081	0.734	4.198	3.282	0.877	3.742	4.198	sop_singlet	3.742	sop_singlet
523	21005725	38	146	108	127	TRUE	FALSE	FALSE	NA	NA	NA	B	TRUE	1.729	0.817	2.116	1.289	0.643	2.005	2.116	sop_singlet	2.005	sop_singlet
524	93428925	25	1898	1873	1886	TRUE	FALSE	FALSE	19298	quantitative	TRUE	B	FALSE	4	0.765	5.229	3.785	0.896	4.224	5.229	sop_singlet	4.224	sop_singlet
525	51757003	84	743	659	701	TRUE	FALSE	FALSE	160	quantitative	TRUE	C	TRUE	2.534	0.738	3.434	2.49	0.667	3.733	3.434	sop_singlet	3.733	sop_singlet
526	95773697	5	73	78	76	TRUE	FALSE	FALSE	2825	quantitative	TRUE	B	FALSE	0.984	0.703	1.4	1.149	0.631	1.821	1.206	sop_median_confirms	1.754	sop_median_confirms
527	35399222	13	282	269	276	TRUE	FALSE	FALSE	637	quantitative	TRUE	D	TRUE	0.206	0.716	0.288	0.349	0.805	0.434	0.241	sop_median_confirms	0.451	sop_median_confirms
528	65297987	23	3469	3446	3458	FALSE	TRUE	FALSE	40	upper_limit	FALSE	B	FALSE	0.299	0.709	0.422	0.261	0.509	0.513	0.402	sop_median_confirms	0.454	sop_median_confirms
529	26688366	89	3749	3660	3705	FALSE	TRUE	FALSE	40	upper_limit	FALSE	B	FALSE	1.689	0.668	2.528	1.876	0.603	3.111	2.528	sop_singlet	3.111	sop_singlet
530	74356371	89	405	316	361	TRUE	FALSE	FALSE	375000	quantitative	TRUE	C	TRUE	1.02	0.816	1.25	1.05	0.767	1.369	1.526	sop_median_confirms	1.89	sop_median_confirms
531	92596896	3	1408	1405	1407	TRUE	FALSE	FALSE	75500	quantitative	TRUE	C	TRUE	2.994	0.752	3.981	2.698	0.742	3.636	3.981	sop_singlet	3.636	sop_singlet
532	58620737	22	127	105	116	TRUE	FALSE	FALSE	221358	quantitative	TRUE	B	TRUE	0.28	0.668	0.419	0.407	0.603	0.675	0.335	sop_median_confirms	0.775	sop_median_confirms
533	75443086	19	145	126	136	TRUE	FALSE	FALSE	3654	quantitative	TRUE	C	TRUE	0.168	0.65	0.258	0.197	0.622	0.317	0.199	sop_median_confirms	0.315	sop_median_confirms
534	91995201	49	358	309	334	FALSE	TRUE	FALSE	40	upper_limit	FALSE	B	FALSE	0.921	0.758	1.215	1.11	0.646	1.718	1.413	sop_median_confirms	1.397	sop_median_confirms
535	10365024	NA	NA	NA	NA	TRUE	FALSE	FALSE	9520	quantitative	TRUE	B	FALSE	2.881	0.764	3.771	2.772	0.529	5.24	3.771	sop_singlet	5.24	sop_singlet
536	62049122	NA	NA	NA	NA	TRUE	FALSE	FALSE	NA	NA	NA	B	FALSE	2.778	0.711	3.907	2.402	0.612	3.925	3.907	sop_singlet	3.925	sop_singlet
537	53041631	11	869	880	875	FALSE	TRUE	FALSE	40	upper_limit	FALSE	B	FALSE	0.926	0.66	1.403	0.998	0.571	1.748	1.326	sop_median_confirms	1.698	sop_median_confirms
538	99127022	97	1246	1149	1198	TRUE	FALSE	FALSE	866	quantitative	TRUE	A1	TRUE	1.328	0.716	1.855	1.559	0.805	1.937	1.855	sop_singlet	1.982	sop_median_confirms
539	31546869	11	473	484	479	FALSE	TRUE	FALSE	40	upper_limit	FALSE	B	FALSE	0.265	0.649	0.408	0.397	0.742	0.535	0.35	sop_median_confirms	0.528	sop_median_confirms
540	85884415	95	156	61	109	TRUE	FALSE	FALSE	5420	quantitative	TRUE	C	TRUE	0.3	0.795	0.377	0.301	0.546	0.551	0.408	sop_median_confirms	0.54	sop_median_confirms
541	33536069	NA	NA	NA	NA	TRUE	FALSE	FALSE	NA	NA	NA	B	FALSE	2.965	0.812	3.651	2.321	0.503	4.614	3.651	sop_singlet	4.614	sop_singlet
542	80306643	12	513	501	507	TRUE	FALSE	FALSE	21400	quantitative	TRUE	A1	TRUE	2.316	0.703	3.294	2.635	0.631	4.176	3.294	sop_singlet	4.176	sop_singlet
543	73967873	NA	NA	NA	NA	TRUE	FALSE	FALSE	NA	NA	NA	B	FALSE	3.247	0.83	3.912	2.875	0.53	5.425	3.912	sop_singlet	5.425	sop_singlet
544	49235432	NA	NA	NA	NA	TRUE	FALSE	FALSE	NA	NA	NA	B	FALSE	3.331	0.66	5.047	3.098	0.571	5.426	5.047	sop_singlet	5.426	sop_singlet
545	39079090	2	356	354	355	TRUE	FALSE	FALSE	151000	quantitative	TRUE	C	TRUE	2.025	0.65	3.115	1.761	0.622	2.831	3.115	sop_singlet	2.831	sop_singlet
546	58288747	9	339	348	344	TRUE	FALSE	FALSE	NA	NA	NA	C	TRUE	2.363	0.758	3.117	2.493	0.646	3.859	3.117	sop_singlet	3.859	sop_singlet
547	71070717	96	1418	1322	1370	TRUE	FALSE	FALSE	214000	quantitative	TRUE	C	TRUE	2.967	0.83	3.575	2.119	0.53	3.998	3.575	sop_singlet	3.998	sop_singlet
548	14037560	84	401	317	359	TRUE	FALSE	FALSE	492000	quantitative	TRUE	D	TRUE	2.549	0.771	3.306	1.968	0.546	3.604	3.306	sop_singlet	3.604	sop_singlet
549	70451206	81	107	26	67	TRUE	FALSE	FALSE	120000	quantitative	TRUE	A1	TRUE	0.41	0.655	0.626	0.612	0.678	0.903	0.44	sop_median_confirms	1.016	sop_median_confirms
550	39079090	2	108	106	107	TRUE	FALSE	FALSE	562000	quantitative	TRUE	C	TRUE	0.385	0.762	0.505	0.864	0.537	1.609	0.52	sop_median_confirms	0.769	sop_median_confirms
551	91995201	49	114	65	90	TRUE	FALSE	FALSE	289235	quantitative	TRUE	B	FALSE	0.234	0.91	0.257	0.472	0.809	0.583	0.232	sop_median_confirms	0.58	sop_median_confirms
552	28173493	90	915	825	870	TRUE	FALSE	FALSE	40200	quantitative	TRUE	A1	TRUE	1.636	0.704	2.324	1.372	0.549	2.499	2.324	sop_singlet	2.499	sop_singlet
553	59992809	68	730	662	696	TRUE	FALSE	FALSE	26400	quantitative	TRUE	C	TRUE	2.838	0.765	3.71	3.497	0.896	3.903	3.71	sop_singlet	3.903	sop_singlet
554	28848447	88	1076	988	1032	TRUE	FALSE	FALSE	160	quantitative	TRUE	C	TRUE	2.45	0.816	3.002	2.738	0.767	3.57	3.002	sop_singlet	3.57	sop_singlet
555	98286969	10	778	788	783	FALSE	TRUE	FALSE	40	upper_limit	FALSE	B	FALSE	0.09	0.71	0.127	0.111	0.563	0.197	0.127	sop_median_confirms	0.192	sop_median_confirms
556	82945509	83	738	655	697	TRUE	FALSE	FALSE	17500	quantitative	TRUE	C	TRUE	2.545	0.752	3.384	2.686	0.707	3.799	3.384	sop_singlet	3.799	sop_singlet
557	13491188	NA	NA	NA	NA	TRUE	FALSE	FALSE	NA	NA	NA	B	FALSE	3.524	0.668	5.275	3.297	0.603	5.468	5.275	sop_singlet	5.468	sop_singlet
558	56845022	81	565	484	525	TRUE	FALSE	FALSE	17100	quantitative	TRUE	C	TRUE	1.911	0.91	2.1	1.866	0.809	2.307	2.1	sop_singlet	2.307	sop_singlet
559	92223910	75	411	336	374	TRUE	FALSE	FALSE	606	quantitative	TRUE	D	TRUE	1.541	0.712	2.164	1.646	0.645	2.552	2.164	sop_singlet	2.552	sop_singlet
560	33023052	90	743	653	698	TRUE	FALSE	FALSE	54000	quantitative	TRUE	C	TRUE	2.22	0.765	2.902	2.597	0.896	2.898	2.902	sop_singlet	2.898	sop_singlet
561	16394115	638	1518	880	1199	FALSE	TRUE	FALSE	40	upper_limit	FALSE	B	FALSE	3.293	0.762	4.322	3.572	0.537	6.652	4.322	sop_singlet	6.652	sop_singlet
562	92848386	89	167	78	123	TRUE	FALSE	FALSE	125730	quantitative	TRUE	B	FALSE	0.977	0.804	1.215	1.148	0.836	1.373	0.803	sop_median_confirms	1.469	sop_median_confirms
563	64577680	101	1063	962	1013	TRUE	FALSE	FALSE	987	quantitative	TRUE	B	FALSE	2.949	0.66	4.468	2.693	0.571	4.716	4.468	sop_singlet	4.716	sop_singlet
564	65844497	81	345	264	305	TRUE	FALSE	FALSE	79200	quantitative	TRUE	B	TRUE	2.514	0.764	3.291	1.734	0.529	3.278	3.291	sop_singlet	3.278	sop_singlet
565	35180155	6	380	374	377	TRUE	FALSE	FALSE	6951	quantitative	TRUE	B	FALSE	2.892	0.972	2.975	2.104	0.56	3.757	2.975	sop_singlet	3.757	sop_singlet
566	28605999	90	1583	1493	1538	TRUE	FALSE	FALSE	6860	quantitative	TRUE	A1	TRUE	2.627	0.649	4.048	2.836	0.742	3.822	4.048	sop_singlet	3.822	sop_singlet
567	86097247	13	92	79	86	TRUE	FALSE	FALSE	61100	quantitative	TRUE	C	TRUE	0.101	0.752	0.134	0.136	0.742	0.183	0.166	sop_median_confirms	0.233	sop_median_confirms
568	53373819	81	1322	1241	1282	FALSE	TRUE	FALSE	40	upper_limit	FALSE	B	FALSE	0.087	0.812	0.107	0.148	0.503	0.294	0.099	sop_median_confirms	0.27	sop_median_confirms
569	81405987	NA	NA	NA	NA	TRUE	FALSE	FALSE	3155	quantitative	TRUE	B	FALSE	3.147	0.709	4.439	3.22	0.509	6.326	4.439	sop_singlet	6.326	sop_singlet
570	14047154	7	557	550	554	FALSE	TRUE	FALSE	40	upper_limit	FALSE	B	FALSE	0.164	0.738	0.222	0.223	0.667	0.334	0.227	sop_median_confirms	0.212	sop_median_confirms
571	31983653	NA	NA	NA	NA	TRUE	FALSE	FALSE	NA	NA	NA	B	FALSE	3.484	0.817	4.264	3.038	0.643	4.725	4.264	sop_singlet	4.725	sop_singlet
572	25811891	13	521	508	515	TRUE	FALSE	FALSE	84104	quantitative	TRUE	C	TRUE	2.957	0.804	3.678	2.503	0.836	2.994	3.678	sop_singlet	2.994	sop_singlet
573	18978697	13	852	839	846	TRUE	FALSE	FALSE	1690	quantitative	TRUE	A1	TRUE	1.745	0.716	2.437	1.931	0.805	2.399	2.437	sop_singlet	2.399	sop_singlet
574	12658989	NA	NA	NA	NA	TRUE	FALSE	FALSE	24454	quantitative	TRUE	B	FALSE	3.399	0.764	4.449	3.104	0.529	5.868	4.449	sop_singlet	5.868	sop_singlet
575	94045929	88	579	491	535	TRUE	FALSE	FALSE	59000	quantitative	TRUE	C	TRUE	1.974	0.649	3.042	2.319	0.742	3.125	3.042	sop_singlet	3.125	sop_singlet
576	46578338	436	5000	4564	4782	TRUE	FALSE	FALSE	6074	quantitative	TRUE	B	FALSE	3.269	0.734	4.454	3.496	0.877	3.986	4.454	sop_singlet	3.986	sop_singlet
577	74347445	29	56	27	42	TRUE	FALSE	FALSE	58000	quantitative	TRUE	A1	TRUE	0.038	0.817	0.047	0.064	0.643	0.1	0.063	sop_median_confirms	0.121	sop_median_confirms
578	79142077	78	1009	931	970	TRUE	FALSE	FALSE	180	quantitative	TRUE	B	FALSE	3.022	0.803	3.763	2.474	0.618	4.003	3.763	sop_singlet	4.003	sop_singlet
579	54631763	80	232	152	192	TRUE	FALSE	FALSE	3470	quantitative	TRUE	C	TRUE	0.244	0.704	0.347	0.229	0.549	0.417	0.332	sop_median_confirms	0.415	sop_median_confirms
580	58620737	22	106	84	95	TRUE	FALSE	FALSE	281838	quantitative	TRUE	B	TRUE	0.25	0.655	0.382	0.487	0.678	0.718	0.292	sop_median_confirms	0.683	sop_median_confirms
581	97072973	1	1121	1122	1122	FALSE	TRUE	FALSE	40	upper_limit	FALSE	B	FALSE	1.622	0.795	2.04	1.381	0.546	2.529	2.04	sop_singlet	2.529	sop_singlet
582	44484076	29	543	514	529	TRUE	FALSE	FALSE	NA	NA	NA	C	TRUE	2.346	0.703	3.337	2.109	0.631	3.342	3.337	sop_singlet	3.342	sop_singlet
583	29955347	84	237	153	195	TRUE	FALSE	FALSE	1700	quantitative	TRUE	D	TRUE	0.089	0.719	0.124	0.166	0.568	0.292	0.115	sop_median_confirms	0.227	sop_median_confirms
584	83976581	116	1706	1590	1648	FALSE	TRUE	FALSE	40	upper_limit	FALSE	B	FALSE	0.994	0.803	1.238	1.104	0.618	1.786	1.01	sop_median_confirms	1.9	sop_median_confirms
585	53814792	13	232	219	226	TRUE	FALSE	FALSE	3905	quantitative	TRUE	B	FALSE	0.943	0.972	0.97	0.705	0.56	1.259	1.102	sop_median_confirms	1.218	sop_median_confirms
586	41704386	132	307	175	241	TRUE	FALSE	FALSE	7904	quantitative	TRUE	B	TRUE	0.952	0.771	1.235	0.918	0.546	1.681	1.351	sop_median_confirms	1.307	sop_median_confirms
587	53063993	93	669	576	623	TRUE	FALSE	FALSE	7770	quantitative	TRUE	B	FALSE	3.442	0.71	4.848	3.361	0.563	5.97	4.848	sop_singlet	5.97	sop_singlet
588	67432184	NA	NA	NA	NA	TRUE	FALSE	FALSE	NA	NA	NA	C	FALSE	0.047	0.712	0.066	0.136	0.645	0.211	0.073	sop_median_confirms	0.156	sop_median_confirms
589	59992809	68	898	830	864	TRUE	FALSE	FALSE	79700	quantitative	TRUE	C	TRUE	2.949	0.752	3.922	2.739	0.707	3.874	3.922	sop_singlet	3.874	sop_singlet
590	96596906	18	161	143	152	TRUE	FALSE	FALSE	53144	quantitative	TRUE	BF	FALSE	1.437	0.803	1.79	1.289	0.618	2.086	1.501	sop_median_confirms	2.086	sop_singlet
591	24507270	25	1729	1754	1742	FALSE	TRUE	FALSE	40	upper_limit	FALSE	B	FALSE	0.226	0.764	0.296	0.279	0.529	0.527	0.285	sop_median_confirms	0.503	sop_median_confirms
592	61307900	75	107	32	70	TRUE	FALSE	FALSE	20100	quantitative	TRUE	C	TRUE	0.08	0.765	0.105	0.146	0.787	0.186	0.113	sop_median_confirms	0.162	sop_median_confirms
593	25136882	NA	NA	NA	1886	TRUE	FALSE	FALSE	NA	NA	NA	B	FALSE	3.974	0.704	5.645	3.34	0.549	6.084	5.645	sop_singlet	6.084	sop_singlet
594	46058699	NA	NA	NA	NA	TRUE	FALSE	FALSE	NA	NA	NA	B	FALSE	2.88	0.762	3.78	2.963	0.537	5.518	3.78	sop_singlet	5.518	sop_singlet
595	83481699	12	2115	2103	2109	FALSE	TRUE	FALSE	40	upper_limit	FALSE	B	FALSE	0.174	0.711	0.245	0.258	0.612	0.422	0.252	sop_median_confirms	0.452	sop_median_confirms
596	88516892	14	2171	2157	2164	TRUE	FALSE	FALSE	735	quantitative	TRUE	B	FALSE	3.732	0.65	5.742	2.476	0.622	3.981	5.742	sop_singlet	3.981	sop_singlet
597	54317284	3	389	386	388	TRUE	FALSE	FALSE	45000	quantitative	TRUE	D	TRUE	0.62	0.655	0.947	0.653	0.678	0.963	0.851	sop_median_confirms	1.103	sop_median_confirms
598	22910556	91	767	676	722	TRUE	FALSE	FALSE	129000	quantitative	TRUE	A1	TRUE	2.25	0.716	3.142	2.171	0.805	2.697	3.142	sop_singlet	2.697	sop_singlet
599	53321228	3	645	642	644	TRUE	FALSE	FALSE	59700	quantitative	TRUE	A1	TRUE	2.662	0.795	3.348	2.501	0.546	4.581	3.348	sop_singlet	4.581	sop_singlet
600	88128333	74	303	229	266	TRUE	FALSE	FALSE	1420	quantitative	TRUE	A1	TRUE	0.92	0.711	1.294	1.037	0.612	1.694	1.3	sop_median_confirms	1.541	sop_median_confirms
601	64287426	3	563	560	562	TRUE	FALSE	FALSE	92700	quantitative	TRUE	A1	TRUE	2.422	0.734	3.3	1.984	0.666	2.979	3.3	sop_singlet	2.979	sop_singlet
602	78595879	177	777	600	689	FALSE	TRUE	FALSE	40	upper_limit	FALSE	B	FALSE	0.094	0.711	0.132	0.141	0.612	0.23	0.152	sop_median_confirms	0.241	sop_median_confirms
603	31626898	84	298	214	256	TRUE	FALSE	FALSE	337000	quantitative	TRUE	C	TRUE	2.079	0.91	2.285	2.296	0.787	2.917	2.285	sop_singlet	2.917	sop_singlet
604	56117591	29	293	264	279	TRUE	FALSE	FALSE	1030	quantitative	TRUE	C	TRUE	2.461	0.83	2.965	1.878	0.53	3.543	2.965	sop_singlet	3.543	sop_singlet
605	66671004	47	3105	3058	3082	FALSE	TRUE	FALSE	40	upper_limit	FALSE	B	FALSE	0.629	0.738	0.852	0.861	0.667	1.291	0.754	sop_median_confirms	0.917	sop_median_confirms
606	13248257	NA	NA	NA	NA	TRUE	FALSE	FALSE	NA	NA	NA	B	FALSE	3.144	0.758	4.148	3.515	0.646	5.441	4.148	sop_singlet	5.441	sop_singlet
607	23357821	NA	NA	NA	NA	TRUE	FALSE	TRUE	40	upper_limit	FALSE	B	FALSE	2.25	0.764	2.945	1.788	0.529	3.38	2.945	sop_singlet	3.38	sop_singlet
608	44250651	89	1248	1159	1204	TRUE	FALSE	FALSE	98532	quantitative	TRUE	C	TRUE	2.127	0.765	2.78	2.82	0.896	3.147	2.78	sop_singlet	3.147	sop_singlet
609	64761507	88	449	361	405	TRUE	FALSE	FALSE	28600	quantitative	TRUE	C	TRUE	1.512	0.752	2.011	1.52	0.707	2.15	2.011	sop_singlet	2.15	sop_singlet
610	71580290	NA	NA	NA	NA	TRUE	FALSE	FALSE	NA	NA	NA	B	FALSE	3.749	0.719	5.214	3.604	0.568	6.345	5.214	sop_singlet	6.345	sop_singlet
611	11352700	88	905	817	861	TRUE	FALSE	FALSE	13200	quantitative	TRUE	D	TRUE	2.405	0.649	3.706	2.452	0.755	3.248	3.706	sop_singlet	3.248	sop_singlet
612	43268154	NA	NA	NA	NA	TRUE	FALSE	FALSE	NA	NA	NA	B	FALSE	3.623	0.817	4.435	3.646	0.643	5.67	4.435	sop_singlet	5.67	sop_singlet
613	74479115	120	870	750	810	TRUE	FALSE	FALSE	149000	quantitative	TRUE	A1	TRUE	0.369	0.795	0.464	0.361	0.546	0.661	0.434	sop_median_confirms	0.625	sop_median_confirms
614	18987040	3	558	555	557	TRUE	FALSE	FALSE	64400	quantitative	TRUE	C	TRUE	2.73	0.831	3.285	3.434	0.896	3.833	3.285	sop_singlet	3.833	sop_singlet
615	89495089	31	701	670	686	TRUE	FALSE	FALSE	28700	quantitative	TRUE	A1	TRUE	0.994	0.765	1.299	1.378	0.787	1.751	1.217	sop_median_confirms	1.668	sop_median_confirms
616	10862729	112	749	637	693	TRUE	FALSE	FALSE	5260	quantitative	TRUE	A1	TRUE	1.373	0.816	1.683	1.448	0.767	1.888	2.145	sop_median_confirms	2.328	sop_median_confirms
617	88309762	101	129	28	79	TRUE	FALSE	FALSE	5350	quantitative	TRUE	C	TRUE	0.148	0.972	0.152	0.176	0.56	0.314	0.141	sop_median_confirms	0.367	sop_median_confirms
618	25508871	135	1216	1081	1149	TRUE	FALSE	FALSE	9577	quantitative	TRUE	B	FALSE	2.425	0.764	3.174	2.016	0.529	3.811	3.174	sop_singlet	3.811	sop_singlet
619	88516892	14	2034	2020	2027	TRUE	FALSE	FALSE	3584	quantitative	TRUE	B	FALSE	3.613	0.65	5.558	3.677	0.622	5.912	5.558	sop_singlet	5.912	sop_singlet
620	21881442	25	92	67	80	TRUE	FALSE	FALSE	268119	quantitative	TRUE	B	TRUE	0.104	0.711	0.146	0.381	0.612	0.623	0.147	sop_median_confirms	0.754	sop_median_confirms
621	98319431	7	861	854	858	TRUE	FALSE	FALSE	53024	quantitative	TRUE	C	TRUE	3.286	0.716	4.589	3.293	0.805	4.091	4.589	sop_singlet	4.091	sop_singlet
622	11428415	27	708	681	695	TRUE	FALSE	FALSE	NA	NA	NA	C	TRUE	3.317	0.83	3.996	2.816	0.53	5.313	3.996	sop_singlet	5.313	sop_singlet
623	36210064	116	171	55	113	TRUE	FALSE	FALSE	NA	NA	NA	C	TRUE	0.23	0.66	0.348	0.387	0.571	0.678	0.381	sop_median_confirms	0.521	sop_median_confirms
624	26688366	89	1517	1428	1473	TRUE	FALSE	FALSE	27332	quantitative	TRUE	B	FALSE	2.988	0.71	4.208	3.132	0.563	5.563	4.208	sop_singlet	5.563	sop_singlet
625	85884415	95	327	232	280	TRUE	FALSE	FALSE	4476	quantitative	TRUE	C	TRUE	1.384	0.704	1.966	1.045	0.549	1.903	1.524	sop_median_confirms	2.262	sop_median_confirms
626	78152361	137	188	51	120	TRUE	FALSE	FALSE	430792	quantitative	TRUE	B	TRUE	1.893	0.719	2.633	1.879	0.568	3.308	2.633	sop_singlet	3.308	sop_singlet
627	66863786	106	485	379	432	FALSE	TRUE	FALSE	40	upper_limit	FALSE	B	FALSE	0.197	0.758	0.26	0.434	0.646	0.672	0.275	sop_median_confirms	0.342	sop_median_confirms
628	90396685	84	863	779	821	FALSE	TRUE	FALSE	40	upper_limit	FALSE	B	FALSE	0.113	0.746	0.151	0.14	0.613	0.228	0.17	sop_median_confirms	0.213	sop_median_confirms
629	41616271	3	135	132	134	TRUE	FALSE	FALSE	28385	quantitative	TRUE	B	FALSE	1.028	0.65	1.582	1.368	0.622	2.199	1.686	sop_median_confirms	2.199	sop_singlet
630	52928841	NA	NA	NA	NA	TRUE	FALSE	FALSE	NA	NA	NA	B	FALSE	0.819	0.734	1.116	0.802	0.666	1.204	1.156	sop_median_confirms	1.181	sop_median_confirms
631	34172412	NA	NA	NA	NA	TRUE	FALSE	FALSE	NA	NA	NA	B	FALSE	0.908	0.762	1.192	1.286	0.537	2.395	1.282	sop_median_confirms	2.395	sop_singlet
632	73388940	61	178	117	148	TRUE	FALSE	FALSE	478764	quantitative	TRUE	B	FALSE	1.381	0.764	1.808	1.512	0.529	2.858	1.95	sop_median_confirms	2.858	sop_singlet
633	14644534	NA	NA	NA	NA	TRUE	FALSE	TRUE	40	upper_limit	FALSE	B	FALSE	3.553	0.83	4.281	3.238	0.53	6.109	4.281	sop_singlet	6.109	sop_singlet
634	90075336	NA	NA	NA	NA	TRUE	FALSE	FALSE	NA	NA	NA	B	FALSE	3.391	0.817	4.151	2.812	0.643	4.373	4.151	sop_singlet	4.373	sop_singlet
635	98671841	96	936	840	888	TRUE	FALSE	FALSE	7899	quantitative	TRUE	B	FALSE	3.655	0.71	5.148	3.763	0.563	6.684	5.148	sop_singlet	6.684	sop_singlet
636	76902715	NA	NA	NA	NA	TRUE	FALSE	TRUE	NA	NA	NA	B	FALSE	2.696	0.795	3.391	2.067	0.546	3.786	3.391	sop_singlet	3.786	sop_singlet
637	19219536	NA	NA	NA	NA	FALSE	TRUE	TRUE	NA	NA	NA	B	FALSE	1.016	0.762	1.333	0.96	0.537	1.788	1.452	sop_median_confirms	1.156	sop_median_confirms
638	52842666	83	1249	1166	1208	TRUE	FALSE	FALSE	9748	quantitative	TRUE	C	TRUE	3.612	0.716	5.045	3.343	0.805	4.153	5.045	sop_singlet	4.153	sop_singlet
639	54317284	3	890	887	889	TRUE	FALSE	FALSE	1170	quantitative	TRUE	D	TRUE	1.402	0.716	1.958	2.093	0.805	2.6	2.133	sop_median_confirms	2.6	sop_singlet
640	23728816	5	47	52	50	TRUE	FALSE	FALSE	27000	quantitative	TRUE	B	TRUE	0.083	0.795	0.104	0.132	0.546	0.242	0.122	sop_median_confirms	0.233	sop_median_confirms
641	95588693	153	246	93	170	TRUE	FALSE	FALSE	790047	quantitative	TRUE	B	FALSE	0.321	0.831	0.386	0.962	0.896	1.074	0.476	sop_median_confirms	0.854	sop_median_confirms
642	35399222	13	114	101	108	TRUE	FALSE	FALSE	82500	quantitative	TRUE	D	TRUE	0.08	0.746	0.107	0.16	0.613	0.261	0.139	sop_median_confirms	0.219	sop_median_confirms
643	83316728	91	576	485	531	TRUE	FALSE	FALSE	271000	quantitative	TRUE	C	TRUE	3.036	0.795	3.819	2.504	0.546	4.586	3.819	sop_singlet	4.586	sop_singlet
644	42786444	2	136	134	135	TRUE	FALSE	FALSE	50	upper_limit	FALSE	A1	TRUE	0.2	0.711	0.281	0.145	0.612	0.237	0.256	sop_median_confirms	0.24	sop_median_confirms
645	20402233	84	733	649	691	TRUE	FALSE	FALSE	23100	quantitative	TRUE	A1D	TRUE	0.816	0.734	1.112	1.066	0.877	1.216	1.048	sop_median_confirms	1.204	sop_median_confirms
646	79768827	408	1138	730	934	TRUE	FALSE	FALSE	2366	quantitative	TRUE	B	FALSE	3.214	0.716	4.489	3.091	0.805	3.84	4.489	sop_singlet	3.84	sop_singlet
647	98543984	465	3659	3194	3427	FALSE	TRUE	FALSE	40	upper_limit	FALSE	B	FALSE	1.681	0.972	1.729	1.18	0.56	2.107	1.677	sop_median_confirms	2.107	sop_singlet
648	44656860	96	588	492	540	TRUE	FALSE	FALSE	319000	quantitative	TRUE	A1	TRUE	2.237	0.765	2.924	2.271	0.896	2.535	2.924	sop_singlet	2.535	sop_singlet
649	74479115	120	529	409	469	TRUE	FALSE	FALSE	69300	quantitative	TRUE	A1	TRUE	0.401	0.703	0.57	0.578	0.631	0.916	0.468	sop_median_confirms	0.841	sop_median_confirms
650	38908052	28	540	512	526	TRUE	FALSE	FALSE	149000	quantitative	TRUE	D	TRUE	3.439	0.716	4.803	3.513	0.805	4.364	4.803	sop_singlet	4.364	sop_singlet
651	84070258	NA	NA	NA	NA	TRUE	FALSE	FALSE	NA	NA	NA	B	FALSE	2.967	0.71	4.179	2.709	0.563	4.812	4.179	sop_singlet	4.812	sop_singlet
652	15429249	41	897	856	877	FALSE	TRUE	FALSE	40	upper_limit	FALSE	B	FALSE	0.077	0.758	0.102	0.592	0.646	0.916	0.089	sop_median_confirms	0.115	sop_median_confirms
653	54382839	113	359	246	303	TRUE	FALSE	FALSE	232177	quantitative	TRUE	B	FALSE	2.363	0.765	3.089	2.753	0.896	3.073	3.089	sop_singlet	3.073	sop_singlet
654	36969663	22	374	352	363	TRUE	FALSE	FALSE	41900	quantitative	TRUE	D	TRUE	1.837	0.719	2.555	1.786	0.568	3.144	2.555	sop_singlet	3.144	sop_singlet
655	39276717	89	125	36	81	TRUE	FALSE	FALSE	1486000	quantitative	TRUE	A1	TRUE	0.206	0.668	0.308	0.238	0.568	0.419	0.249	sop_median_confirms	0.524	sop_median_confirms
656	33346237	33	70	37	54	TRUE	FALSE	FALSE	1110	quantitative	TRUE	C	TRUE	0.069	0.765	0.09	0.152	0.787	0.193	0.086	sop_median_confirms	0.164	sop_median_confirms
657	16489286	97	744	647	696	TRUE	FALSE	FALSE	3400	quantitative	TRUE	A1	TRUE	1.942	0.765	2.539	2.728	0.896	3.045	2.539	sop_singlet	3.045	sop_singlet
658	31610412	10	2493	2503	2498	FALSE	TRUE	FALSE	40	upper_limit	FALSE	B	FALSE	3.197	0.703	4.548	3.545	0.809	4.382	4.548	sop_singlet	4.382	sop_singlet
659	84631740	219	956	737	847	FALSE	TRUE	FALSE	40	upper_limit	FALSE	B	FALSE	0.05	0.703	0.071	0.087	0.809	0.108	0.052	sop_median_confirms	0.098	sop_median_confirms
660	47324786	100	569	469	519	TRUE	FALSE	FALSE	6060	quantitative	TRUE	C	TRUE	2.886	0.765	3.773	2.845	0.787	3.615	3.773	sop_singlet	3.615	sop_singlet
661	44508046	90	569	479	524	TRUE	FALSE	FALSE	72900	quantitative	TRUE	A1	TRUE	2.64	0.703	3.755	2.722	0.631	4.314	3.755	sop_singlet	4.314	sop_singlet
662	81592014	1	353	352	353	TRUE	FALSE	FALSE	345000	quantitative	TRUE	A1	TRUE	2.911	0.816	3.567	2.922	0.767	3.81	3.567	sop_singlet	3.81	sop_singlet
663	94855008	165	779	614	697	TRUE	FALSE	FALSE	31700	quantitative	TRUE	C	TRUE	2.782	0.91	3.057	2.617	0.809	3.235	3.057	sop_singlet	3.235	sop_singlet
664	20959545	82	1242	1160	1201	TRUE	FALSE	FALSE	75852	quantitative	TRUE	C	TRUE	3.764	0.703	5.354	3.542	0.631	5.613	5.354	sop_singlet	5.613	sop_singlet
665	89802528	146	1751	1605	1678	FALSE	TRUE	FALSE	40	upper_limit	FALSE	B	FALSE	0.061	0.812	0.075	0.069	0.503	0.137	0.1	sop_median_confirms	0.156	sop_median_confirms
666	96375571	605	1775	1170	1473	TRUE	FALSE	FALSE	88272	quantitative	TRUE	B	FALSE	2.775	0.758	3.661	2.958	0.646	4.579	3.661	sop_singlet	4.579	sop_singlet
667	10060079	142	926	784	855	TRUE	FALSE	FALSE	7630	quantitative	TRUE	A1	TRUE	3.368	0.649	5.19	3.217	0.755	4.261	5.19	sop_singlet	4.261	sop_singlet
668	95233954	8	2570	2562	2566	FALSE	TRUE	FALSE	40	upper_limit	FALSE	B	FALSE	0.039	0.816	0.048	0.072	0.767	0.094	0.07	sop_median_confirms	0.141	sop_median_confirms
669	42344742	64	556	492	524	TRUE	FALSE	FALSE	12696	quantitative	TRUE	B	FALSE	2.629	0.746	3.524	2.41	0.613	3.931	3.524	sop_singlet	3.931	sop_singlet
670	47359501	88	419	331	375	TRUE	FALSE	FALSE	52400	quantitative	TRUE	C	TRUE	1.496	0.91	1.644	1.542	0.809	1.906	1.555	sop_median_confirms	2	sop_median_confirms
671	79142077	78	723	645	684	TRUE	FALSE	FALSE	765	quantitative	TRUE	B	FALSE	3.263	0.972	3.357	2.386	0.56	4.261	3.357	sop_singlet	4.261	sop_singlet
672	80328794	203	365	162	264	TRUE	FALSE	FALSE	40	upper_limit	FALSE	B	FALSE	0.319	0.795	0.401	0.348	0.546	0.637	0.416	sop_median_confirms	0.548	sop_median_confirms
673	14644534	NA	NA	NA	NA	TRUE	FALSE	TRUE	40	upper_limit	FALSE	B	FALSE	3.34	0.83	4.024	3.277	0.53	6.183	4.024	sop_singlet	6.183	sop_singlet
674	25508871	135	1303	1168	1236	TRUE	FALSE	FALSE	12231	quantitative	TRUE	B	FALSE	2.07	0.75	2.76	2.129	0.64	3.327	2.76	sop_singlet	3.327	sop_singlet
675	79768827	408	1697	1289	1493	TRUE	FALSE	FALSE	1977	quantitative	TRUE	B	FALSE	3.374	0.709	4.759	3.172	0.509	6.232	4.759	sop_singlet	6.232	sop_singlet
676	99089350	10	1130	1140	1135	TRUE	FALSE	FALSE	16964	quantitative	TRUE	B	FALSE	3.341	0.758	4.408	3.403	0.646	5.268	4.408	sop_singlet	5.268	sop_singlet
677	67610670	92	1393	1301	1347	TRUE	FALSE	FALSE	NA	NA	NA	A1	TRUE	3.215	0.783	4.106	2.791	0.558	5.002	4.106	sop_singlet	5.002	sop_singlet
678	44821696	89	744	655	700	TRUE	FALSE	FALSE	2700	quantitative	TRUE	C	TRUE	1.799	0.816	2.205	1.913	0.767	2.494	2.205	sop_singlet	2.494	sop_singlet
679	17385513	29	1052	1023	1038	TRUE	FALSE	FALSE	26200	quantitative	TRUE	C	TRUE	2.856	0.712	4.011	2.451	0.613	3.998	4.011	sop_singlet	3.998	sop_singlet
680	43155152	100	164	64	114	TRUE	FALSE	FALSE	22300	quantitative	TRUE	B	FALSE	0.215	0.762	0.282	0.555	0.537	1.034	0.288	sop_median_confirms	0.529	sop_median_confirms
681	49909607	99	675	576	626	FALSE	TRUE	FALSE	40	upper_limit	FALSE	B	FALSE	0.279	0.66	0.423	0.3	0.571	0.525	0.353	sop_median_confirms	0.516	sop_median_confirms
682	63149273	NA	NA	NA	NA	TRUE	FALSE	FALSE	41335	quantitative	TRUE	B	FALSE	2.382	0.709	3.36	2.408	0.509	4.731	3.36	sop_singlet	4.731	sop_singlet
683	31610412	10	2409	2419	2414	FALSE	TRUE	FALSE	40	upper_limit	FALSE	B	FALSE	3.144	0.712	4.416	3.268	0.645	5.067	4.416	sop_singlet	5.067	sop_singlet
684	83993956	3	110	107	109	TRUE	FALSE	FALSE	33200	quantitative	TRUE	D	TRUE	1.761	0.752	2.342	1.619	0.742	2.182	2.342	sop_singlet	2.182	sop_singlet
685	35164698	11	559	548	554	FALSE	TRUE	FALSE	40	upper_limit	FALSE	B	FALSE	0.353	0.655	0.539	0.178	0.678	0.263	0.344	sop_median_confirms	0.719	sop_median_confirms
686	88254631	4	570	566	568	TRUE	FALSE	FALSE	1744	quantitative	TRUE	B	FALSE	2.601	0.649	4.008	2.488	0.755	3.295	4.008	sop_singlet	3.295	sop_singlet
687	85124927	49	1067	1018	1043	TRUE	FALSE	FALSE	76342	quantitative	TRUE	B	FALSE	3.171	0.704	4.504	2.674	0.549	4.871	4.504	sop_singlet	4.871	sop_singlet
688	30850418	10	596	606	601	TRUE	FALSE	FALSE	28700	quantitative	TRUE	B	FALSE	1.059	0.758	1.397	1.163	0.646	1.8	1.437	sop_median_confirms	1.659	sop_median_confirms
689	40421151	NA	NA	NA	NA	TRUE	FALSE	FALSE	NA	NA	NA	B	FALSE	1.734	0.803	2.159	1.658	0.618	2.683	2.159	sop_singlet	2.683	sop_singlet
690	26815339	89	575	486	531	TRUE	FALSE	FALSE	5610	quantitative	TRUE	C	TRUE	3.39	0.91	3.725	3.347	0.787	4.253	3.725	sop_singlet	4.253	sop_singlet
691	33907838	88	905	817	861	TRUE	FALSE	FALSE	552000	quantitative	TRUE	C	TRUE	2.923	0.704	4.152	2.701	0.549	4.92	4.152	sop_singlet	4.92	sop_singlet
692	21807208	85	212	127	170	TRUE	FALSE	FALSE	6200	quantitative	TRUE	C	TRUE	1.106	0.764	1.448	0.941	0.529	1.779	1.296	sop_median_confirms	1.389	sop_median_confirms
693	39464491	87	737	650	694	TRUE	FALSE	FALSE	2580000	quantitative	TRUE	C	TRUE	3.547	0.972	3.649	3.124	0.56	5.579	3.649	sop_singlet	5.579	sop_singlet
694	45833047	18	175	157	166	TRUE	FALSE	FALSE	NA	NA	NA	BC	TRUE	2.064	0.655	3.151	1.961	0.678	2.892	3.151	sop_singlet	2.892	sop_singlet
695	98351953	100	584	484	534	TRUE	FALSE	FALSE	165	quantitative	TRUE	A1	TRUE	1.438	0.703	2.046	1.68	0.809	2.077	2.046	sop_singlet	2.077	sop_singlet
696	55334832	2	914	912	913	FALSE	TRUE	FALSE	40	upper_limit	FALSE	B	FALSE	0.095	0.71	0.134	0.181	0.563	0.321	0.139	sop_median_confirms	0.326	sop_median_confirms
697	43451017	NA	NA	NA	NA	TRUE	FALSE	FALSE	NA	NA	NA	B	FALSE	2.998	0.812	3.692	2.26	0.503	4.493	3.692	sop_singlet	4.493	sop_singlet
698	87018571	NA	NA	NA	NA	TRUE	FALSE	TRUE	40	upper_limit	FALSE	B	FALSE	1.761	0.709	2.484	1.725	0.509	3.389	2.484	sop_singlet	3.389	sop_singlet
699	79142077	78	772	694	733	TRUE	FALSE	FALSE	449	quantitative	TRUE	B	FALSE	2.837	0.795	3.569	1.765	0.546	3.233	3.569	sop_singlet	3.233	sop_singlet
700	17837599	3	1054	1051	1053	TRUE	FALSE	FALSE	61300	quantitative	TRUE	A1	TRUE	3.917	0.972	4.03	2.678	0.56	4.782	4.03	sop_singlet	4.782	sop_singlet
701	70875477	126	1182	1056	1119	FALSE	TRUE	FALSE	40	upper_limit	FALSE	B	FALSE	0.073	0.655	0.111	0.132	0.678	0.195	0.096	sop_median_confirms	0.213	sop_median_confirms
702	67190033	86	724	638	681	TRUE	FALSE	FALSE	19500	quantitative	TRUE	C	TRUE	1.947	0.816	2.386	1.897	0.631	3.006	2.386	sop_singlet	3.006	sop_singlet
703	30122001	NA	NA	NA	NA	TRUE	FALSE	FALSE	1494	quantitative	TRUE	B	FALSE	4	0.764	5.236	3.397	0.529	6.422	5.236	sop_singlet	6.422	sop_singlet
704	92596896	3	729	726	728	TRUE	FALSE	FALSE	10600	quantitative	TRUE	C	TRUE	2.12	0.91	2.33	2.211	0.809	2.733	2.33	sop_singlet	2.733	sop_singlet
705	44544844	130	932	802	867	TRUE	FALSE	FALSE	314000	quantitative	TRUE	C	TRUE	4	0.972	4.115	3.523	0.56	6.291	4.115	sop_singlet	6.291	sop_singlet
706	65984235	66	186	120	153	TRUE	FALSE	FALSE	40007	quantitative	TRUE	C	TRUE	1.983	0.71	2.793	1.951	0.563	3.465	2.793	sop_singlet	3.465	sop_singlet
707	83976581	116	1200	1084	1142	FALSE	TRUE	FALSE	40	upper_limit	FALSE	B	FALSE	1.158	0.764	1.516	1.422	0.529	2.688	1.52	sop_median_confirms	2.688	sop_singlet
708	95260331	15	129	114	122	TRUE	FALSE	FALSE	35029	quantitative	TRUE	C	TRUE	1.097	0.66	1.662	0.746	0.571	1.306	1.522	sop_median_confirms	1.484	sop_median_confirms
709	85053535	92	167	75	121	TRUE	FALSE	FALSE	12600	quantitative	TRUE	A1	TRUE	0.04	0.817	0.049	0.128	0.643	0.199	0.037	sop_median_confirms	0.155	sop_median_confirms
710	33674314	48	165	117	141	TRUE	FALSE	FALSE	5188	quantitative	TRUE	B	FALSE	0.381	0.752	0.507	0.47	0.707	0.665	0.54	sop_median_confirms	0.673	sop_median_confirms
711	92596896	3	1233	1230	1232	TRUE	FALSE	FALSE	23692	quantitative	TRUE	C	TRUE	2.653	0.649	4.088	2.612	0.742	3.52	4.088	sop_singlet	3.52	sop_singlet
712	88591286	NA	NA	NA	NA	TRUE	FALSE	FALSE	NA	NA	NA	B	FALSE	2.166	0.812	2.667	1.549	0.503	3.08	2.667	sop_singlet	3.08	sop_singlet
713	22472521	101	319	218	269	TRUE	FALSE	FALSE	165505	quantitative	TRUE	B	FALSE	0.558	0.804	0.694	0.716	0.836	0.856	0.468	sop_median_confirms	0.687	sop_median_confirms
714	79825423	12	66	54	60	TRUE	FALSE	FALSE	163000	quantitative	TRUE	C	TRUE	0.459	0.752	0.61	0.428	0.742	0.577	0.414	sop_median_confirms	0.565	sop_median_confirms
715	65035601	334	403	69	236	TRUE	FALSE	FALSE	110695	quantitative	TRUE	B	FALSE	0.956	0.712	1.343	0.897	0.645	1.391	0.849	sop_median_confirms	1.253	sop_median_confirms
716	29648923	11	743	732	738	FALSE	TRUE	FALSE	40	upper_limit	FALSE	B	FALSE	0.067	0.812	0.083	0.107	0.503	0.213	0.13	sop_median_confirms	0.256	sop_median_confirms
717	53373087	1	1265	1264	1265	FALSE	TRUE	FALSE	40	upper_limit	FALSE	B	FALSE	0.064	0.66	0.097	0.119	0.571	0.208	0.098	sop_median_confirms	0.186	sop_median_confirms
718	53345607	1	533	532	533	FALSE	TRUE	FALSE	40	upper_limit	FALSE	B	FALSE	0.157	0.762	0.206	0.214	0.537	0.399	0.21	sop_median_confirms	0.32	sop_median_confirms
719	20839903	85	1072	987	1030	TRUE	FALSE	FALSE	264000	quantitative	TRUE	D	TRUE	3.579	0.649	5.515	3.473	0.742	4.681	5.515	sop_singlet	4.681	sop_singlet
720	30167903	32	721	689	705	TRUE	FALSE	FALSE	184000	quantitative	TRUE	C	TRUE	1.335	0.704	1.896	1.256	0.549	2.288	2.025	sop_median_confirms	2.288	sop_singlet
721	65035601	334	518	184	351	TRUE	FALSE	FALSE	65279	quantitative	TRUE	B	FALSE	0.708	0.712	0.994	0.934	0.645	1.448	0.835	sop_median_confirms	1.207	sop_median_confirms
722	89645558	127	705	578	642	FALSE	TRUE	FALSE	40	upper_limit	FALSE	B	FALSE	0.315	0.65	0.485	0.273	0.622	0.439	0.437	sop_median_confirms	0.438	sop_median_confirms
723	64761507	88	785	697	741	TRUE	FALSE	FALSE	1710	quantitative	TRUE	C	TRUE	1.447	0.816	1.773	1.323	0.666	1.986	2.027	sop_median_confirms	2.12	sop_median_confirms
724	33674314	48	257	209	233	TRUE	FALSE	FALSE	22282	quantitative	TRUE	B	FALSE	1.012	0.831	1.218	1.563	0.896	1.744	1.26	sop_median_confirms	1.781	sop_median_confirms
725	97072973	1	1226	1227	1227	FALSE	TRUE	FALSE	40	upper_limit	FALSE	B	FALSE	1.431	0.734	1.95	1.078	0.666	1.619	1.464	sop_median_confirms	2.168	sop_median_confirms
726	73634169	10	652	662	657	TRUE	FALSE	FALSE	13061	quantitative	TRUE	B	FALSE	1.446	0.66	2.191	1.734	0.571	3.037	2.191	sop_singlet	3.037	sop_singlet
727	56068898	43	1775	1732	1754	TRUE	FALSE	FALSE	65030	quantitative	TRUE	B	FALSE	3.439	0.703	4.892	3.252	0.631	5.154	4.892	sop_singlet	5.154	sop_singlet
728	32048743	86	1243	1157	1200	TRUE	FALSE	FALSE	141000	quantitative	TRUE	C	TRUE	3.879	0.704	5.51	3.768	0.549	6.863	5.51	sop_singlet	6.863	sop_singlet
729	52831894	48	131	83	107	TRUE	FALSE	FALSE	50	upper_limit	FALSE	D	TRUE	0.09	0.716	0.126	0.152	0.805	0.189	0.107	sop_median_confirms	0.204	sop_median_confirms
730	25468323	13	532	519	526	TRUE	FALSE	FALSE	NA	NA	NA	C	TRUE	2.947	0.816	3.612	2.864	0.767	3.734	3.612	sop_singlet	3.734	sop_singlet
731	37539930	91	2053	1962	2008	FALSE	TRUE	FALSE	40	upper_limit	FALSE	B	FALSE	3.045	0.803	3.792	2.85	0.618	4.612	3.792	sop_singlet	4.612	sop_singlet
732	25681141	NA	NA	NA	NA	TRUE	FALSE	FALSE	NA	NA	NA	B	FALSE	3.077	0.803	3.832	2.581	0.618	4.176	3.832	sop_singlet	4.176	sop_singlet
733	18478581	12	851	839	845	TRUE	FALSE	FALSE	81800	quantitative	TRUE	A1A2D	TRUE	3.447	0.734	4.696	3.108	0.767	4.052	4.696	sop_singlet	4.052	sop_singlet
734	64577680	101	747	646	697	TRUE	FALSE	FALSE	483	quantitative	TRUE	B	FALSE	2.801	0.812	3.45	1.935	0.503	3.847	3.45	sop_singlet	3.847	sop_singlet
735	92375266	12	849	837	843	TRUE	FALSE	FALSE	1470	quantitative	TRUE	A1	TRUE	1.958	0.752	2.604	1.838	0.707	2.6	2.604	sop_singlet	2.6	sop_singlet
736	21033559	85	404	319	362	TRUE	FALSE	FALSE	137	quantitative	TRUE	C	TRUE	0.741	0.752	0.985	0.913	0.707	1.291	1.072	sop_median_confirms	1.294	sop_median_confirms
737	94819037	2	529	527	528	TRUE	FALSE	FALSE	103000	quantitative	TRUE	A1	TRUE	2.316	0.831	2.787	2.916	0.896	3.254	2.787	sop_singlet	3.254	sop_singlet
738	76286485	89	1282	1193	1238	TRUE	FALSE	FALSE	50200	quantitative	TRUE	A1	TRUE	3.627	0.734	4.941	3.541	0.877	4.038	4.941	sop_singlet	4.038	sop_singlet
739	14049733	NA	NA	NA	NA	TRUE	FALSE	FALSE	2908	quantitative	TRUE	B	FALSE	3.552	0.83	4.28	3.153	0.53	5.949	4.28	sop_singlet	5.949	sop_singlet
740	71260337	11	178	189	184	TRUE	FALSE	FALSE	7896	quantitative	TRUE	B	FALSE	1.852	0.746	2.483	1.403	0.707	1.984	2.483	sop_singlet	2.015	sop_median_confirms
741	90274147	33	67	34	51	TRUE	FALSE	FALSE	290000	quantitative	TRUE	C	TRUE	0.048	0.66	0.073	0.11	0.571	0.193	0.073	sop_median_confirms	0.16	sop_median_confirms
742	86754989	56	477	421	449	TRUE	FALSE	FALSE	64411	quantitative	TRUE	B	FALSE	0.717	0.758	0.946	1.17	0.646	1.811	1.048	sop_median_confirms	1.492	sop_median_confirms
743	56068898	43	2069	2026	2048	FALSE	TRUE	FALSE	40	upper_limit	FALSE	B	FALSE	3.119	0.655	4.762	3.355	0.678	4.948	4.762	sop_singlet	4.948	sop_singlet
744	81592014	1	690	689	690	TRUE	FALSE	FALSE	30300	quantitative	TRUE	A1	TRUE	3.186	0.716	4.45	3.137	0.805	3.897	4.45	sop_singlet	3.897	sop_singlet
745	54317284	3	107	104	106	TRUE	FALSE	FALSE	4690	quantitative	TRUE	D	TRUE	0.536	0.668	0.802	0.322	0.603	0.534	0.415	sop_median_confirms	0.583	sop_median_confirms
746	86931645	83	737	654	696	TRUE	FALSE	FALSE	103000	quantitative	TRUE	A1	TRUE	2.935	0.795	3.692	2.342	0.546	4.289	3.692	sop_singlet	4.289	sop_singlet
747	11352700	88	735	647	691	TRUE	FALSE	FALSE	4250	quantitative	TRUE	D	TRUE	2.404	0.712	3.376	2.419	0.645	3.75	3.376	sop_singlet	3.75	sop_singlet
748	94535453	49	3148	3099	3124	FALSE	TRUE	FALSE	40	upper_limit	FALSE	B	FALSE	3.058	0.71	4.307	2.66	0.563	4.725	4.307	sop_singlet	4.725	sop_singlet
749	80306643	12	37	25	31	TRUE	FALSE	FALSE	16500	quantitative	TRUE	A1	TRUE	0.043	0.831	0.052	0.167	0.896	0.186	0.043	sop_median_confirms	0.094	sop_median_confirms
750	39079090	2	279	277	278	TRUE	FALSE	FALSE	NA	NA	NA	C	TRUE	1.72	0.762	2.257	1.72	0.537	3.203	2.257	sop_singlet	3.203	sop_singlet
751	39987669	NA	NA	NA	NA	TRUE	FALSE	FALSE	NA	NA	NA	B	FALSE	2.772	0.758	3.657	2.741	0.646	4.243	3.657	sop_singlet	4.243	sop_singlet
752	97048424	NA	NA	NA	NA	TRUE	FALSE	TRUE	NA	NA	NA	B	FALSE	2.657	0.764	3.478	3.095	0.529	5.851	3.478	sop_singlet	5.851	sop_singlet
753	80142353	154	3266	3112	3189	TRUE	FALSE	FALSE	2101	quantitative	TRUE	B	FALSE	3.109	0.83	3.746	3.048	0.53	5.751	3.746	sop_singlet	5.751	sop_singlet
754	66064303	13	516	503	510	TRUE	FALSE	FALSE	123004	quantitative	TRUE	C	TRUE	2.464	0.703	3.505	2.713	0.631	4.3	3.505	sop_singlet	4.3	sop_singlet
755	21957405	88	904	816	860	TRUE	FALSE	FALSE	NA	NA	NA	C	TRUE	3.593	0.972	3.697	3.12	0.56	5.571	3.697	sop_singlet	5.571	sop_singlet
756	79142077	78	244	166	205	TRUE	FALSE	FALSE	3327	quantitative	TRUE	B	FALSE	1.492	0.712	2.096	1.716	0.645	2.66	2.096	sop_singlet	2.66	sop_singlet
757	79984923	118	412	294	353	TRUE	FALSE	FALSE	24800	quantitative	TRUE	A1D	TRUE	1.513	0.711	2.128	1.252	0.612	2.046	2.128	sop_singlet	2.046	sop_singlet
758	81758807	86	569	483	526	TRUE	FALSE	FALSE	999	quantitative	TRUE	C	TRUE	3.735	0.972	3.843	2.793	0.56	4.987	3.843	sop_singlet	4.987	sop_singlet
759	63841052	NA	NA	NA	NA	FALSE	FALSE	TRUE	NA	NA	NA	B	FALSE	2.65	0.783	3.384	2.186	0.558	3.918	3.384	sop_singlet	3.918	sop_singlet
760	67692836	83	108	25	67	TRUE	FALSE	FALSE	106	quantitative	TRUE	A1D	TRUE	0.075	0.771	0.097	0.112	0.546	0.205	0.104	sop_median_confirms	0.183	sop_median_confirms
761	10726365	80	245	165	205	TRUE	FALSE	FALSE	265000	quantitative	TRUE	A1	TRUE	1.705	0.719	2.371	1.786	0.568	3.144	2.371	sop_singlet	3.144	sop_singlet
762	53425426	312	808	496	652	TRUE	FALSE	FALSE	9255	quantitative	TRUE	B	FALSE	3.027	0.65	4.657	3.293	0.622	5.294	4.657	sop_singlet	5.294	sop_singlet
763	44564123	NA	NA	NA	NA	TRUE	FALSE	FALSE	NA	NA	NA	B	FALSE	3.466	0.719	4.821	3.071	0.568	5.407	4.821	sop_singlet	5.407	sop_singlet
764	61837957	141	1750	1609	1680	FALSE	TRUE	FALSE	40	upper_limit	FALSE	B	FALSE	1.366	0.803	1.701	0.995	0.618	1.61	1.8	sop_median_confirms	1.813	sop_median_confirms
765	55711114	NA	NA	NA	NA	TRUE	FALSE	FALSE	NA	NA	NA	C	FALSE	2.352	0.712	3.303	2.283	0.645	3.54	3.303	sop_singlet	3.54	sop_singlet
766	18149767	NA	NA	94	NA	TRUE	FALSE	FALSE	932	quantitative	TRUE	B	FALSE	0.168	0.709	0.237	0.226	0.509	0.444	0.27	sop_median_confirms	0.361	sop_median_confirms
767	72379780	83	120	37	79	TRUE	FALSE	FALSE	8220	quantitative	TRUE	B	TRUE	0.205	0.709	0.289	0.252	0.509	0.495	0.277	sop_median_confirms	0.463	sop_median_confirms
768	42094510	NA	NA	NA	NA	TRUE	FALSE	TRUE	40	upper_limit	FALSE	B	FALSE	3.069	0.803	3.822	3.039	0.618	4.917	3.822	sop_singlet	4.917	sop_singlet
769	73170513	28	58	30	44	TRUE	FALSE	FALSE	383648	quantitative	TRUE	C	TRUE	0.492	0.758	0.649	0.481	0.646	0.745	0.715	sop_median_confirms	0.832	sop_median_confirms
770	27870404	NA	NA	NA	NA	TRUE	FALSE	FALSE	NA	NA	NA	B	FALSE	2.997	0.66	4.541	2.692	0.571	4.715	4.541	sop_singlet	4.715	sop_singlet
771	48871868	15	217	202	210	TRUE	FALSE	FALSE	7744	quantitative	TRUE	BC	TRUE	2.153	0.719	2.994	2.393	0.568	4.213	2.994	sop_singlet	4.213	sop_singlet
772	30995768	NA	NA	NA	NA	TRUE	FALSE	FALSE	NA	NA	NA	B	FALSE	2.961	0.758	3.906	3.049	0.646	4.72	3.906	sop_singlet	4.72	sop_singlet
773	29531581	NA	NA	NA	NA	TRUE	FALSE	FALSE	18900	quantitative	TRUE	B	TRUE	1.141	0.655	1.742	1.569	0.678	2.314	2.726	sop_median_confirms	2.314	sop_singlet
774	54631763	80	1238	1158	1198	TRUE	FALSE	FALSE	34128	quantitative	TRUE	C	TRUE	2.002	0.703	2.848	1.896	0.631	3.005	2.848	sop_singlet	3.005	sop_singlet
775	97403986	89	907	818	863	TRUE	FALSE	FALSE	277000	quantitative	TRUE	C	TRUE	2.685	0.83	3.235	2.56	0.53	4.83	3.235	sop_singlet	4.83	sop_singlet
776	83725705	85	741	656	699	TRUE	FALSE	FALSE	13200	quantitative	TRUE	C	TRUE	3.728	0.738	5.051	3.383	0.667	5.072	5.051	sop_singlet	5.072	sop_singlet
777	68652845	116	412	296	354	TRUE	FALSE	FALSE	12376	quantitative	TRUE	C	TRUE	0.981	0.812	1.208	1.035	0.503	2.058	1.293	sop_median_confirms	2.058	sop_singlet
778	15647351	216	2151	1935	2043	FALSE	TRUE	FALSE	40	upper_limit	FALSE	B	FALSE	1.575	0.719	2.191	1.041	0.568	1.833	2.191	sop_singlet	2.251	sop_median_confirms
779	35486540	NA	NA	NA	NA	TRUE	FALSE	FALSE	NA	NA	NA	B	FALSE	3.231	0.719	4.494	2.983	0.568	5.252	4.494	sop_singlet	5.252	sop_singlet
780	61917106	69	442	373	408	FALSE	TRUE	FALSE	40	upper_limit	FALSE	B	FALSE	0.525	0.66	0.795	0.499	0.571	0.874	0.732	sop_median_confirms	0.777	sop_median_confirms
781	39698405	3	747	744	746	TRUE	FALSE	FALSE	201000	quantitative	TRUE	C	TRUE	3.545	0.91	3.896	3.424	0.787	4.351	3.896	sop_singlet	4.351	sop_singlet
782	55323955	407	3728	3321	3525	FALSE	TRUE	FALSE	40	upper_limit	FALSE	B	FALSE	2.902	0.709	4.093	2.559	0.509	5.028	4.093	sop_singlet	5.028	sop_singlet
783	52944011	NA	NA	161	NA	FALSE	TRUE	FALSE	NA	NA	NA	BC	TRUE	1.583	0.668	2.37	1.174	0.603	1.947	2.37	sop_singlet	2.134	sop_median_confirms
784	56845022	81	110	29	70	TRUE	FALSE	FALSE	3330	quantitative	TRUE	C	TRUE	0.138	0.709	0.195	0.112	0.509	0.22	0.145	sop_median_confirms	0.211	sop_median_confirms
785	10060079	142	766	624	695	TRUE	FALSE	FALSE	40300	quantitative	TRUE	A1	TRUE	4	0.704	5.682	3.49	0.549	6.357	5.682	sop_singlet	6.357	sop_singlet
786	36173563	60	467	407	437	TRUE	FALSE	FALSE	5303	quantitative	TRUE	B	FALSE	2.246	0.91	2.468	2.463	0.787	3.13	2.468	sop_singlet	3.13	sop_singlet
787	17455701	1	1017	1018	1018	TRUE	FALSE	FALSE	129000	quantitative	TRUE	A1	TRUE	3.283	0.83	3.955	2.886	0.53	5.445	3.955	sop_singlet	5.445	sop_singlet
788	14313256	199	1307	1108	1208	TRUE	FALSE	FALSE	40	upper_limit	FALSE	B	FALSE	0.279	0.709	0.394	0.273	0.509	0.536	0.423	sop_median_confirms	0.458	sop_median_confirms
789	85671387	55	143	88	116	TRUE	FALSE	FALSE	4510	quantitative	TRUE	C	TRUE	0.662	0.83	0.798	0.511	0.53	0.964	0.842	sop_median_confirms	0.869	sop_median_confirms
790	42344742	64	380	316	348	TRUE	FALSE	FALSE	22105	quantitative	TRUE	B	FALSE	1.784	0.649	2.749	1.973	0.755	2.613	2.749	sop_singlet	2.613	sop_singlet
791	79825423	12	149	137	143	TRUE	FALSE	FALSE	382000	quantitative	TRUE	C	TRUE	1.407	0.804	1.75	1.659	0.836	1.984	1.75	sop_singlet	2.086	sop_median_confirms
792	85878471	NA	NA	NA	NA	FALSE	FALSE	TRUE	NA	NA	NA	B	FALSE	3.622	0.66	5.488	3.333	0.571	5.837	5.488	sop_singlet	5.837	sop_singlet
793	74435865	84	1584	1500	1542	TRUE	FALSE	FALSE	18364	quantitative	TRUE	C	TRUE	2.957	0.712	4.153	2.955	0.645	4.581	4.153	sop_singlet	4.581	sop_singlet
794	58579714	90	402	312	357	TRUE	FALSE	FALSE	747000	quantitative	TRUE	C	TRUE	3.091	0.812	3.807	2.743	0.503	5.453	3.807	sop_singlet	5.453	sop_singlet
795	94855008	165	611	446	529	TRUE	FALSE	FALSE	28500	quantitative	TRUE	C	TRUE	2.822	0.734	3.845	2.614	0.877	2.981	3.845	sop_singlet	2.981	sop_singlet
796	37539930	91	1543	1452	1498	TRUE	FALSE	FALSE	19739	quantitative	TRUE	B	FALSE	3.188	0.91	3.503	3.649	0.809	4.511	3.503	sop_singlet	4.511	sop_singlet
797	61837957	141	1506	1365	1436	FALSE	TRUE	FALSE	40	upper_limit	FALSE	B	FALSE	1.311	0.816	1.607	1.509	0.767	1.967	1.726	sop_median_confirms	2.219	sop_median_confirms
798	85124927	49	969	920	945	TRUE	FALSE	FALSE	90152	quantitative	TRUE	B	FALSE	3.053	0.795	3.84	2.836	0.546	5.194	3.84	sop_singlet	5.194	sop_singlet
799	94855008	165	443	278	361	TRUE	FALSE	FALSE	82100	quantitative	TRUE	C	TRUE	2.579	0.738	3.495	2.287	0.667	3.429	3.495	sop_singlet	3.429	sop_singlet
800	52033420	12	68	56	62	TRUE	FALSE	FALSE	7785	quantitative	TRUE	B	FALSE	0.333	0.972	0.343	0.288	0.56	0.514	0.322	sop_median_confirms	0.517	sop_median_confirms
801	92848386	89	139	50	95	TRUE	FALSE	FALSE	128031	quantitative	TRUE	B	FALSE	0.663	0.972	0.682	0.536	0.56	0.957	0.569	sop_median_confirms	0.905	sop_median_confirms
802	74299200	115	668	553	611	FALSE	TRUE	FALSE	40	upper_limit	FALSE	B	FALSE	0.462	0.83	0.557	0.465	0.53	0.877	0.504	sop_median_confirms	0.706	sop_median_confirms
803	17385513	29	709	680	695	TRUE	FALSE	FALSE	18200	quantitative	TRUE	C	TRUE	2.361	0.91	2.595	2.384	0.787	3.029	2.595	sop_singlet	3.029	sop_singlet
804	93428925	25	2277	2252	2265	TRUE	FALSE	FALSE	25846	quantitative	TRUE	B	FALSE	3.666	0.795	4.611	3.831	0.546	7.016	4.611	sop_singlet	7.016	sop_singlet
805	86838512	NA	NA	NA	NA	TRUE	FALSE	FALSE	NA	NA	NA	C	FALSE	0.235	0.712	0.33	0.26	0.645	0.403	0.261	sop_median_confirms	0.325	sop_median_confirms
806	87585257	NA	NA	NA	NA	TRUE	FALSE	FALSE	NA	NA	NA	B	FALSE	1.856	0.703	2.64	1.932	0.631	3.062	2.64	sop_singlet	3.062	sop_singlet
807	13190541	10	1948	1958	1953	FALSE	TRUE	FALSE	40	upper_limit	FALSE	B	FALSE	0.066	0.804	0.082	0.119	0.836	0.142	0.091	sop_median_confirms	0.162	sop_median_confirms
808	33167771	NA	NA	NA	NA	TRUE	FALSE	FALSE	NA	NA	NA	B	FALSE	3.433	0.803	4.275	3.073	0.618	4.972	4.275	sop_singlet	4.972	sop_singlet
809	36863730	97	911	814	863	TRUE	FALSE	FALSE	3690	quantitative	TRUE	D	TRUE	2.395	0.649	3.69	2.539	0.742	3.422	3.69	sop_singlet	3.422	sop_singlet
810	48717466	106	1203	1097	1150	TRUE	FALSE	FALSE	17083	quantitative	TRUE	B	FALSE	2.653	0.812	3.267	2.181	0.503	4.336	3.267	sop_singlet	4.336	sop_singlet
811	87018571	NA	NA	NA	NA	TRUE	FALSE	TRUE	NA	NA	NA	B	FALSE	1.722	0.709	2.429	1.644	0.509	3.23	2.429	sop_singlet	3.23	sop_singlet
812	21966564	16	114	98	106	TRUE	FALSE	FALSE	11500	quantitative	TRUE	D	TRUE	1.118	0.655	1.707	1.612	0.678	2.378	1.288	sop_median_confirms	2.378	sop_singlet
813	70415287	179	954	775	865	TRUE	FALSE	FALSE	5172	quantitative	TRUE	C	TRUE	2.223	0.712	3.122	2.296	0.645	3.56	3.122	sop_singlet	3.56	sop_singlet
814	46503912	15	85	70	78	TRUE	FALSE	FALSE	9481	quantitative	TRUE	B	TRUE	0.975	0.71	1.373	1.12	0.563	1.989	1.403	sop_median_confirms	1.969	sop_median_confirms
815	35329295	36	647	611	629	FALSE	TRUE	FALSE	40	upper_limit	FALSE	B	FALSE	0.751	0.764	0.983	0.78	0.529	1.474	0.917	sop_median_confirms	1.209	sop_median_confirms
816	29664423	79	115	36	76	TRUE	FALSE	FALSE	49000	quantitative	TRUE	A1	TRUE	0.254	0.668	0.38	0.479	0.603	0.794	0.289	sop_median_confirms	0.711	sop_median_confirms
817	37895820	3	45	48	47	TRUE	FALSE	FALSE	53376	quantitative	TRUE	B	FALSE	0.114	0.812	0.14	0.194	0.503	0.386	0.171	sop_median_confirms	0.498	sop_median_confirms
818	63661671	13	120	107	114	TRUE	FALSE	FALSE	69580	quantitative	TRUE	B	FALSE	1.093	0.764	1.431	1.294	0.529	2.446	1.345	sop_median_confirms	2.446	sop_singlet
819	36928362	11	1319	1330	1325	FALSE	TRUE	FALSE	40	upper_limit	FALSE	B	FALSE	0.237	0.655	0.362	0.796	0.678	1.174	0.252	sop_median_confirms	0.359	sop_median_confirms
820	43388994	3	900	897	899	TRUE	FALSE	FALSE	967	quantitative	TRUE	A1	TRUE	2.797	0.716	3.906	2.917	0.805	3.624	3.906	sop_singlet	3.624	sop_singlet
821	16530696	16	43	27	35	TRUE	FALSE	FALSE	19300	quantitative	TRUE	D	TRUE	2.146	0.668	3.213	1.964	0.603	3.257	3.213	sop_singlet	3.257	sop_singlet
822	88929871	89	321	232	277	TRUE	FALSE	FALSE	531000	quantitative	TRUE	C	TRUE	1.915	0.734	2.609	2.12	0.877	2.417	2.609	sop_singlet	2.417	sop_singlet
823	37476790	78	202	124	163	TRUE	FALSE	FALSE	475000	quantitative	TRUE	A1D	TRUE	0.867	0.668	1.298	1.033	0.603	1.713	1.108	sop_median_confirms	1.727	sop_median_confirms
824	91779444	89	554	465	510	TRUE	FALSE	FALSE	16000	quantitative	TRUE	A1	TRUE	1.937	0.91	2.129	2.141	0.809	2.646	2.129	sop_singlet	2.646	sop_singlet
825	87007074	225	808	583	696	TRUE	FALSE	FALSE	18500	quantitative	TRUE	A1	TRUE	3.123	0.734	4.255	3.036	0.877	3.462	4.255	sop_singlet	3.462	sop_singlet
826	35047592	83	575	492	534	TRUE	FALSE	FALSE	766	quantitative	TRUE	A1	TRUE	0.522	0.816	0.64	0.696	0.631	1.103	0.723	sop_median_confirms	1.124	sop_median_confirms
827	66069300	76	569	493	531	TRUE	FALSE	FALSE	1518	quantitative	TRUE	A1C	TRUE	3.337	0.734	4.546	3.084	0.666	4.631	4.546	sop_singlet	4.631	sop_singlet
828	20235567	3	383	380	382	TRUE	FALSE	FALSE	271000	quantitative	TRUE	C	TRUE	2.803	0.752	3.727	2.975	0.742	4.009	3.727	sop_singlet	4.009	sop_singlet
829	39404348	NA	NA	NA	NA	FALSE	FALSE	TRUE	NA	NA	NA	B	FALSE	2.828	0.66	4.285	2.61	0.571	4.571	4.285	sop_singlet	4.571	sop_singlet
830	36863730	97	742	645	694	TRUE	FALSE	FALSE	80400	quantitative	TRUE	D	TRUE	2.246	0.649	3.461	2.556	0.742	3.445	3.461	sop_singlet	3.445	sop_singlet
831	66224174	105	748	643	696	TRUE	FALSE	FALSE	12900	quantitative	TRUE	A1	TRUE	1.728	0.91	1.899	1.908	0.809	2.358	1.922	sop_median_confirms	2.358	sop_singlet
832	82945509	83	570	487	529	TRUE	FALSE	FALSE	18600	quantitative	TRUE	C	TRUE	2.528	0.703	3.596	2.651	0.809	3.277	3.596	sop_singlet	3.277	sop_singlet
833	30555114	3	155	152	154	TRUE	FALSE	FALSE	2150	quantitative	TRUE	C	TRUE	1.26	0.795	1.585	1.046	0.546	1.916	1.775	sop_median_confirms	1.843	sop_median_confirms
834	16284138	180	342	162	252	TRUE	FALSE	FALSE	2408	quantitative	TRUE	B	FALSE	1.577	0.711	2.218	1.41	0.612	2.304	2.218	sop_singlet	2.304	sop_singlet
835	66641245	419	754	335	545	TRUE	FALSE	FALSE	6620	quantitative	TRUE	A1	TRUE	2.519	0.655	3.846	2.518	0.678	3.714	3.846	sop_singlet	3.714	sop_singlet
836	72661425	50	161	111	136	TRUE	FALSE	FALSE	24738	quantitative	TRUE	B	FALSE	1.027	0.746	1.377	0.994	0.613	1.622	1.385	sop_median_confirms	1.371	sop_median_confirms
837	33346237	33	546	513	530	TRUE	FALSE	FALSE	160	quantitative	TRUE	C	TRUE	0.453	0.804	0.563	0.952	0.836	1.139	0.483	sop_median_confirms	0.984	sop_median_confirms
838	61882200	63	482	419	451	TRUE	FALSE	FALSE	4027	quantitative	TRUE	B	FALSE	3.017	0.746	4.044	2.773	0.613	4.524	4.044	sop_singlet	4.524	sop_singlet
839	57665008	766	4916	4150	4533	TRUE	FALSE	FALSE	103761	quantitative	TRUE	B	FALSE	3.864	0.91	4.246	3.534	0.809	4.368	4.246	sop_singlet	4.368	sop_singlet
840	67610670	92	1561	1469	1515	TRUE	FALSE	FALSE	301000	quantitative	TRUE	A1	TRUE	2.991	0.758	3.946	3.171	0.646	4.909	3.946	sop_singlet	4.909	sop_singlet
841	42949647	NA	NA	NA	NA	TRUE	FALSE	FALSE	9321	quantitative	TRUE	B	FALSE	1.508	0.795	1.897	1.302	0.546	2.385	1.985	sop_median_confirms	2.385	sop_singlet
842	64287426	3	733	730	732	TRUE	FALSE	FALSE	54500	quantitative	TRUE	A1	TRUE	2.095	0.709	2.955	1.611	0.509	3.165	2.955	sop_singlet	3.165	sop_singlet
843	76094755	NA	NA	NA	NA	TRUE	FALSE	FALSE	86800	quantitative	TRUE	B	FALSE	3.447	0.803	4.293	3.202	0.618	5.181	4.293	sop_singlet	5.181	sop_singlet
844	33346237	33	881	848	865	TRUE	FALSE	FALSE	50	upper_limit	FALSE	C	TRUE	0.911	0.703	1.296	1.221	0.631	1.935	1.091	sop_median_confirms	1.546	sop_median_confirms
845	77306266	2180	3972	1792	2882	FALSE	TRUE	FALSE	40	upper_limit	FALSE	B	FALSE	1.577	0.816	1.933	1.568	0.767	2.044	1.962	sop_median_confirms	2.044	sop_singlet
846	56440832	NA	NA	NA	NA	TRUE	FALSE	FALSE	NA	NA	NA	B	FALSE	1.89	0.758	2.493	1.907	0.646	2.952	2.493	sop_singlet	2.952	sop_singlet
847	81758807	86	1421	1335	1378	TRUE	FALSE	FALSE	11600	quantitative	TRUE	C	TRUE	3.569	0.649	5.499	3.251	0.742	4.381	5.499	sop_singlet	4.381	sop_singlet
848	79768827	408	1475	1067	1271	TRUE	FALSE	FALSE	3293	quantitative	TRUE	B	FALSE	3.529	0.795	4.439	2.847	0.546	5.214	4.439	sop_singlet	5.214	sop_singlet
849	45833047	18	156	138	147	TRUE	FALSE	FALSE	NA	NA	NA	BC	TRUE	1.133	0.719	1.576	1.1	0.568	1.937	1.301	sop_median_confirms	1.773	sop_median_confirms
850	34363231	60	1145	1085	1115	TRUE	FALSE	FALSE	33528	quantitative	TRUE	B	FALSE	3.087	0.734	4.206	2.968	0.877	3.384	4.206	sop_singlet	3.384	sop_singlet
851	76524733	25	383	358	371	TRUE	FALSE	FALSE	2430	quantitative	TRUE	C	TRUE	1.402	0.764	1.835	1.32	0.529	2.495	1.986	sop_median_confirms	2.495	sop_singlet
852	51280540	13	182	169	176	TRUE	FALSE	FALSE	82500	quantitative	TRUE	C	TRUE	0.287	0.712	0.403	0.793	0.645	1.229	0.347	sop_median_confirms	0.894	sop_median_confirms
853	17455701	1	513	514	514	TRUE	FALSE	FALSE	43000	quantitative	TRUE	A1	TRUE	2.991	0.703	4.255	2.87	0.809	3.548	4.255	sop_singlet	3.548	sop_singlet
854	34289735	12	1038	1026	1032	TRUE	FALSE	FALSE	127	quantitative	TRUE	A1	TRUE	1.756	0.738	2.379	2.096	0.667	3.142	2.379	sop_singlet	3.142	sop_singlet
855	38432592	10	2090	2100	2095	TRUE	FALSE	FALSE	4653	quantitative	TRUE	B	FALSE	3.256	0.71	4.586	3.407	0.563	6.052	4.586	sop_singlet	6.052	sop_singlet
856	59299617	4	714	710	712	FALSE	TRUE	FALSE	40	upper_limit	FALSE	B	FALSE	0.087	0.71	0.123	0.197	0.563	0.35	0.13	sop_median_confirms	0.32	sop_median_confirms
857	92416889	NA	NA	NA	NA	TRUE	FALSE	FALSE	22900	quantitative	TRUE	B	TRUE	3.312	0.803	4.125	3.108	0.618	5.029	4.125	sop_singlet	5.029	sop_singlet
858	38228898	NA	NA	NA	NA	TRUE	FALSE	FALSE	NA	NA	NA	B	FALSE	3.076	0.817	3.765	2.72	0.643	4.23	3.765	sop_singlet	4.23	sop_singlet
859	43099682	NA	NA	NA	NA	TRUE	FALSE	FALSE	NA	NA	NA	B	FALSE	3.241	0.762	4.253	3.601	0.537	6.706	4.253	sop_singlet	6.706	sop_singlet
860	44965550	858	2966	2108	2537	TRUE	FALSE	FALSE	108907	quantitative	TRUE	B	FALSE	3.793	0.91	4.168	3.674	0.809	4.541	4.168	sop_singlet	4.541	sop_singlet
861	82945509	83	906	823	865	TRUE	FALSE	FALSE	39600	quantitative	TRUE	C	TRUE	2.876	0.91	3.16	2.816	0.809	3.481	3.16	sop_singlet	3.481	sop_singlet
862	53463681	14	571	557	564	FALSE	TRUE	FALSE	40	upper_limit	FALSE	B	FALSE	0.452	0.71	0.637	0.596	0.563	1.059	0.497	sop_median_confirms	1.045	sop_median_confirms
863	96211215	484	1540	1056	1298	TRUE	FALSE	FALSE	NA	NA	NA	B	FALSE	1.626	0.66	2.464	1.481	0.571	2.594	2.464	sop_singlet	2.594	sop_singlet
864	88254631	4	827	823	825	TRUE	FALSE	FALSE	4384	quantitative	TRUE	B	FALSE	2.939	0.703	4.181	2.958	0.809	3.656	4.181	sop_singlet	3.656	sop_singlet
865	53063993	93	746	653	700	TRUE	FALSE	FALSE	6984	quantitative	TRUE	B	FALSE	3.551	0.812	4.373	3.316	0.503	6.592	4.373	sop_singlet	6.592	sop_singlet
866	52781255	81	107	26	67	TRUE	FALSE	FALSE	10720000	quantitative	TRUE	A1	TRUE	0.044	0.803	0.055	0.099	0.618	0.16	0.059	sop_median_confirms	0.152	sop_median_confirms
867	85290457	34	73	39	56	TRUE	FALSE	FALSE	48000	quantitative	TRUE	C	TRUE	0.096	0.804	0.119	0.229	0.836	0.274	0.088	sop_median_confirms	0.26	sop_median_confirms
868	80328794	203	309	106	208	TRUE	FALSE	FALSE	40	upper_limit	FALSE	B	FALSE	0.133	0.764	0.174	0.126	0.529	0.238	0.177	sop_median_confirms	0.215	sop_median_confirms
869	81758807	86	1584	1498	1541	TRUE	FALSE	FALSE	44900	quantitative	TRUE	C	TRUE	3.478	0.649	5.359	3.212	0.742	4.329	5.359	sop_singlet	4.329	sop_singlet
870	47359501	88	932	844	888	TRUE	FALSE	FALSE	17100	quantitative	TRUE	C	TRUE	3.135	0.746	4.202	2.429	0.613	3.962	4.202	sop_singlet	3.962	sop_singlet
871	18987040	3	894	891	893	TRUE	FALSE	FALSE	24024	quantitative	TRUE	C	TRUE	2.843	0.765	3.716	3.095	0.787	3.933	3.716	sop_singlet	3.933	sop_singlet
872	48220694	82	753	671	712	TRUE	FALSE	FALSE	458000	quantitative	TRUE	C	TRUE	1.351	0.91	1.485	1.547	0.809	1.912	1.452	sop_median_confirms	2.225	sop_median_confirms
873	53425426	312	2864	2552	2708	FALSE	TRUE	FALSE	40	upper_limit	FALSE	B	FALSE	1.567	0.649	2.414	3.157	0.742	4.255	2.414	sop_singlet	4.255	sop_singlet
874	98421179	46	472	426	449	TRUE	FALSE	FALSE	10305	quantitative	TRUE	B	FALSE	2.007	0.765	2.624	2.519	0.896	2.811	2.624	sop_singlet	2.811	sop_singlet
875	53345607	1	372	371	372	FALSE	TRUE	FALSE	40	upper_limit	FALSE	B	FALSE	0.176	0.649	0.271	0.24	0.742	0.323	0.223	sop_median_confirms	0.338	sop_median_confirms
876	20108773	2	108	106	107	TRUE	FALSE	FALSE	86000	quantitative	TRUE	C	TRUE	0.048	0.65	0.074	0.122	0.622	0.196	0.054	sop_median_confirms	0.181	sop_median_confirms
877	28605999	90	1422	1332	1377	TRUE	FALSE	FALSE	NA	NA	NA	A1	TRUE	2.471	0.716	3.451	2.632	0.805	3.27	3.451	sop_singlet	3.27	sop_singlet
878	73073849	74	142	68	105	TRUE	FALSE	FALSE	47400	quantitative	TRUE	C	TRUE	0.211	0.816	0.259	0.493	0.631	0.781	0.289	sop_median_confirms	0.738	sop_median_confirms
879	44821696	89	324	235	280	TRUE	FALSE	FALSE	5400	quantitative	TRUE	C	TRUE	1.992	0.972	2.049	1.645	0.56	2.938	2.049	sop_singlet	2.938	sop_singlet
880	34388619	NA	NA	NA	NA	TRUE	FALSE	FALSE	NA	NA	NA	B	FALSE	1.209	0.831	1.455	2.71	0.896	3.025	1.611	sop_median_confirms	3.025	sop_singlet
881	31736242	23	120	97	109	TRUE	FALSE	FALSE	614	quantitative	TRUE	C	TRUE	0.631	0.83	0.76	0.628	0.53	1.185	0.771	sop_median_confirms	1.169	sop_median_confirms
882	38432592	10	4135	4145	4140	TRUE	FALSE	FALSE	3698	quantitative	TRUE	B	FALSE	3.126	0.709	4.409	3.328	0.509	6.538	4.409	sop_singlet	6.538	sop_singlet
883	66064303	13	180	167	174	TRUE	FALSE	FALSE	670312	quantitative	TRUE	C	TRUE	1.496	0.65	2.302	1.593	0.622	2.561	2.302	sop_singlet	2.561	sop_singlet
884	88516892	14	3201	3187	3194	FALSE	TRUE	FALSE	40	upper_limit	FALSE	B	FALSE	4	0.83	4.819	3.297	0.53	6.221	4.819	sop_singlet	6.221	sop_singlet
885	74931267	0	1165	1165	1165	FALSE	TRUE	FALSE	40	upper_limit	FALSE	B	FALSE	0.247	0.703	0.351	0.404	0.631	0.64	0.303	sop_median_confirms	0.49	sop_median_confirms
886	34049530	40	125	85	105	TRUE	FALSE	FALSE	6050	quantitative	TRUE	D	TRUE	2.052	0.655	3.133	2.304	0.678	3.398	3.133	sop_singlet	3.398	sop_singlet
887	63661671	13	92	79	86	TRUE	FALSE	FALSE	105709	quantitative	TRUE	B	FALSE	1.035	0.91	1.137	0.633	0.809	0.782	0.974	sop_median_confirms	1.557	sop_median_confirms
888	18606715	31	715	684	700	TRUE	FALSE	FALSE	27500	quantitative	TRUE	C	TRUE	1.409	0.816	1.727	1.923	0.767	2.507	2.134	sop_median_confirms	2.507	sop_singlet
889	76524733	25	541	516	529	TRUE	FALSE	FALSE	NA	NA	NA	C	TRUE	1.754	0.816	2.15	2.14	0.666	3.213	2.15	sop_singlet	3.213	sop_singlet
890	49933148	NA	NA	NA	NA	TRUE	FALSE	FALSE	NA	NA	NA	B	FALSE	3.078	0.655	4.699	2.963	0.678	4.37	4.699	sop_singlet	4.37	sop_singlet
891	20839903	85	905	820	863	TRUE	FALSE	FALSE	102000	quantitative	TRUE	D	TRUE	3.594	0.649	5.538	3.354	0.755	4.442	5.538	sop_singlet	4.442	sop_singlet
892	11506296	58	1084	1026	1055	FALSE	TRUE	FALSE	40	upper_limit	FALSE	B	FALSE	0.117	0.746	0.157	0.172	0.613	0.281	0.162	sop_median_confirms	0.216	sop_median_confirms
893	54317284	3	568	565	567	TRUE	FALSE	FALSE	31800	quantitative	TRUE	D	TRUE	0.284	0.712	0.399	0.576	0.645	0.893	0.655	sop_median_confirms	0.685	sop_median_confirms
894	87279530	10	493	503	498	TRUE	FALSE	FALSE	66800	quantitative	TRUE	B	FALSE	2.894	0.71	4.076	2.844	0.563	5.052	4.076	sop_singlet	5.052	sop_singlet
895	37780152	54	887	833	860	FALSE	TRUE	FALSE	40	upper_limit	FALSE	B	FALSE	0.253	0.716	0.353	0.503	0.805	0.625	0.294	sop_median_confirms	0.58	sop_median_confirms
896	92005083	NA	NA	NA	NA	TRUE	FALSE	FALSE	NA	NA	NA	B	FALSE	3.232	0.803	4.025	2.948	0.618	4.77	4.025	sop_singlet	4.77	sop_singlet
897	14037560	84	118	34	76	TRUE	FALSE	FALSE	996000	quantitative	TRUE	D	TRUE	0.249	0.817	0.305	0.44	0.643	0.684	0.258	sop_median_confirms	0.738	sop_median_confirms
898	38729330	84	1076	992	1034	TRUE	FALSE	FALSE	27900	quantitative	TRUE	C	TRUE	4	0.738	5.42	3.324	0.667	4.984	5.42	sop_singlet	4.984	sop_singlet
899	87711088	3	199	196	198	TRUE	FALSE	FALSE	26400	quantitative	TRUE	C	TRUE	0.798	0.91	0.877	0.911	0.809	1.126	0.849	sop_median_confirms	1.07	sop_median_confirms
900	99339696	NA	NA	NA	NA	TRUE	FALSE	FALSE	NA	NA	NA	B	FALSE	2.513	0.804	3.126	2.141	0.836	2.561	3.126	sop_singlet	2.561	sop_singlet
901	89495089	31	556	525	541	TRUE	FALSE	FALSE	65300	quantitative	TRUE	A1	TRUE	1.02	0.804	1.269	1.134	0.836	1.356	1.066	sop_median_confirms	1.432	sop_median_confirms
902	76455763	137	215	78	147	TRUE	FALSE	FALSE	204609	quantitative	TRUE	B	TRUE	1.375	0.795	1.73	1.051	0.546	1.925	1.824	sop_median_confirms	1.84	sop_median_confirms
903	44656860	96	331	235	283	TRUE	FALSE	FALSE	93100	quantitative	TRUE	A1	TRUE	1.836	0.783	2.345	1.386	0.558	2.484	2.345	sop_singlet	2.484	sop_singlet
904	43634910	NA	NA	NA	NA	TRUE	FALSE	FALSE	NA	NA	NA	B	FALSE	3.633	0.812	4.474	2.928	0.503	5.821	4.474	sop_singlet	5.821	sop_singlet
905	72826255	10	2599	2609	2604	FALSE	TRUE	FALSE	40	upper_limit	FALSE	B	FALSE	3.488	0.803	4.344	3.218	0.618	5.207	4.344	sop_singlet	5.207	sop_singlet
906	77176461	NA	NA	NA	NA	TRUE	FALSE	FALSE	NA	NA	NA	B	FALSE	3.604	0.812	4.438	3.104	0.503	6.171	4.438	sop_singlet	6.171	sop_singlet
907	26688366	89	1403	1314	1359	TRUE	FALSE	FALSE	12588	quantitative	TRUE	B	FALSE	3.241	0.812	3.991	2.731	0.503	5.429	3.991	sop_singlet	5.429	sop_singlet
908	56068898	43	1609	1566	1588	TRUE	FALSE	FALSE	34904	quantitative	TRUE	B	FALSE	3.503	0.91	3.849	3.526	0.809	4.358	3.849	sop_singlet	4.358	sop_singlet
909	23428700	55	217	162	190	TRUE	FALSE	FALSE	7742	quantitative	TRUE	B	TRUE	0.291	0.719	0.405	0.418	0.568	0.736	0.388	sop_median_confirms	0.624	sop_median_confirms
910	36863730	97	126	29	78	TRUE	FALSE	FALSE	640000	quantitative	TRUE	D	TRUE	0.577	0.649	0.889	1.586	0.755	2.101	1.02	sop_median_confirms	2.101	sop_singlet
911	24819346	55	494	439	467	TRUE	FALSE	FALSE	180586	quantitative	TRUE	B	FALSE	3.237	0.812	3.986	2.638	0.503	5.245	3.986	sop_singlet	5.245	sop_singlet
912	92005083	NA	NA	NA	NA	TRUE	FALSE	FALSE	NA	NA	NA	B	FALSE	2.995	0.803	3.73	2.798	0.618	4.528	3.73	sop_singlet	4.528	sop_singlet
913	86199951	NA	NA	3761	NA	FALSE	TRUE	FALSE	40	upper_limit	FALSE	B	FALSE	0.483	0.704	0.686	0.576	0.549	1.049	0.755	sop_median_confirms	0.857	sop_median_confirms
914	67201838	10	847	857	852	TRUE	FALSE	FALSE	89045	quantitative	TRUE	B	FALSE	2.641	0.66	4.002	2.564	0.571	4.49	4.002	sop_singlet	4.49	sop_singlet
915	23518873	165	246	81	164	TRUE	FALSE	FALSE	274322	quantitative	TRUE	C	TRUE	2.055	0.65	3.162	1.662	0.622	2.672	3.162	sop_singlet	2.672	sop_singlet
916	16901569	11	773	762	768	FALSE	TRUE	FALSE	40	upper_limit	FALSE	B	FALSE	0.087	0.71	0.123	0.094	0.563	0.167	0.106	sop_median_confirms	0.178	sop_median_confirms
917	29888644	13	59	46	53	TRUE	FALSE	FALSE	868	quantitative	TRUE	C	TRUE	0.127	0.709	0.179	0.151	0.509	0.297	0.215	sop_median_confirms	0.31	sop_median_confirms
918	88489493	NA	NA	NA	NA	TRUE	FALSE	FALSE	NA	NA	NA	B	FALSE	3.578	0.71	5.039	3.388	0.563	6.018	5.039	sop_singlet	6.018	sop_singlet
919	28605999	90	927	837	882	TRUE	FALSE	FALSE	5290	quantitative	TRUE	A1	TRUE	1.74	0.712	2.444	1.946	0.645	3.017	2.444	sop_singlet	3.017	sop_singlet
920	32815655	121	368	247	308	TRUE	FALSE	FALSE	24639	quantitative	TRUE	B	TRUE	2.508	0.719	3.488	2.297	0.568	4.044	3.488	sop_singlet	4.044	sop_singlet
921	21807208	85	569	484	527	TRUE	FALSE	FALSE	5730	quantitative	TRUE	C	TRUE	1.308	0.795	1.645	1.237	0.546	2.266	1.955	sop_median_confirms	2.266	sop_singlet
922	24819346	55	1043	988	1016	FALSE	TRUE	FALSE	40	upper_limit	FALSE	B	FALSE	1.994	0.649	3.072	2.38	0.742	3.208	3.072	sop_singlet	3.208	sop_singlet
923	63661671	13	120	107	114	TRUE	FALSE	FALSE	69580	quantitative	TRUE	B	FALSE	0.918	0.703	1.306	1.115	0.631	1.767	1.265	sop_median_confirms	1.736	sop_median_confirms
924	88316736	2	63	61	62	TRUE	FALSE	FALSE	16400	quantitative	TRUE	A1	TRUE	0.15	0.719	0.209	0.285	0.568	0.502	0.19	sop_median_confirms	0.421	sop_median_confirms
925	39993788	90	135	45	90	TRUE	FALSE	FALSE	1360	quantitative	TRUE	C	TRUE	0.475	0.709	0.67	0.418	0.509	0.821	0.671	sop_median_confirms	0.841	sop_median_confirms
926	37582081	10	1933	1943	1938	TRUE	FALSE	FALSE	100686	quantitative	TRUE	B	FALSE	3.673	0.66	5.565	3.404	0.571	5.961	5.565	sop_singlet	5.961	sop_singlet
927	72661425	50	126	76	101	TRUE	FALSE	FALSE	4557	quantitative	TRUE	B	FALSE	0.269	0.816	0.33	0.476	0.666	0.715	0.42	sop_median_confirms	0.747	sop_median_confirms
928	58874032	13	525	512	519	TRUE	FALSE	FALSE	50500	quantitative	TRUE	A1	TRUE	2.04	0.734	2.779	0.68	0.666	1.021	2.779	sop_singlet	2.534	sop_median_confirms
929	43155152	100	177	77	127	TRUE	FALSE	FALSE	25953	quantitative	TRUE	B	FALSE	0.426	0.71	0.6	0.498	0.563	0.885	0.516	sop_median_confirms	0.883	sop_median_confirms
930	77497869	96	329	233	281	TRUE	FALSE	FALSE	568000	quantitative	TRUE	C	TRUE	2.844	0.91	3.125	3.24	0.787	4.117	3.125	sop_singlet	4.117	sop_singlet
931	83908543	8	1015	1023	1019	FALSE	TRUE	FALSE	40	upper_limit	FALSE	B	FALSE	0.772	0.71	1.087	0.808	0.563	1.435	1.105	sop_median_confirms	1.241	sop_median_confirms
932	94814423	NA	NA	NA	NA	TRUE	FALSE	FALSE	NA	NA	NA	B	FALSE	3.496	0.803	4.354	3.158	0.618	5.11	4.354	sop_singlet	5.11	sop_singlet
933	96468485	56	303	247	275	TRUE	FALSE	FALSE	88300	quantitative	TRUE	D	TRUE	1.867	0.803	2.325	1.469	0.618	2.377	2.325	sop_singlet	2.377	sop_singlet
934	70451206	81	135	54	95	TRUE	FALSE	FALSE	142000	quantitative	TRUE	A1	TRUE	0.515	0.668	0.771	0.752	0.603	1.247	0.57	sop_median_confirms	1.186	sop_median_confirms
935	33527670	NA	NA	NA	NA	TRUE	FALSE	FALSE	13120	quantitative	TRUE	B	FALSE	3.102	0.83	3.737	2.773	0.53	5.232	3.737	sop_singlet	5.232	sop_singlet
936	16327884	94	574	480	527	TRUE	FALSE	FALSE	10300	quantitative	TRUE	A1	TRUE	1.977	0.765	2.584	2.668	0.896	2.978	2.584	sop_singlet	2.978	sop_singlet
937	36928362	11	1024	1035	1030	FALSE	TRUE	FALSE	40	upper_limit	FALSE	B	FALSE	0.176	0.765	0.23	0.354	0.896	0.395	0.221	sop_median_confirms	0.405	sop_median_confirms
938	80884119	3	405	402	404	FALSE	TRUE	FALSE	40	upper_limit	FALSE	B	FALSE	0.284	0.712	0.399	0.417	0.645	0.647	0.322	sop_median_confirms	0.596	sop_median_confirms
939	32954751	NA	NA	NA	NA	TRUE	FALSE	FALSE	1450	quantitative	TRUE	B	TRUE	2.83	0.83	3.41	2.457	0.53	4.636	3.41	sop_singlet	4.636	sop_singlet
940	95702775	89	190	101	146	TRUE	FALSE	FALSE	28995	quantitative	TRUE	B	FALSE	1.588	0.719	2.209	1.453	0.568	2.558	2.209	sop_singlet	2.558	sop_singlet
941	71354426	NA	NA	NA	NA	TRUE	FALSE	FALSE	248000	quantitative	TRUE	B	TRUE	2.085	0.764	2.729	2.092	0.529	3.955	2.729	sop_singlet	3.955	sop_singlet
942	40641681	228	2282	2054	2168	FALSE	TRUE	FALSE	40	upper_limit	FALSE	B	FALSE	0.776	0.734	1.057	1.699	0.877	1.937	1.014	sop_median_confirms	1.537	sop_median_confirms
943	83993956	3	138	135	137	TRUE	FALSE	FALSE	4470	quantitative	TRUE	D	TRUE	1.823	0.716	2.546	1.859	0.805	2.309	2.546	sop_singlet	2.309	sop_singlet
944	14658786	4	59	55	57	TRUE	FALSE	FALSE	4657	quantitative	TRUE	B	FALSE	0.14	0.765	0.183	0.242	0.896	0.27	0.148	sop_median_confirms	0.22	sop_median_confirms
945	11018648	217	1814	1597	1706	TRUE	FALSE	FALSE	5724	quantitative	TRUE	B	FALSE	3.022	0.812	3.722	1.946	0.503	3.869	3.722	sop_singlet	3.869	sop_singlet
946	73913785	5	318	323	321	FALSE	TRUE	FALSE	40	upper_limit	FALSE	B	FALSE	0.147	0.795	0.185	0.154	0.546	0.282	0.212	sop_median_confirms	0.301	sop_median_confirms
947	30080153	44	210	166	188	TRUE	FALSE	FALSE	6343	quantitative	TRUE	C	TRUE	1.99	0.762	2.612	1.965	0.537	3.659	2.612	sop_singlet	3.659	sop_singlet
948	11428415	27	206	179	193	TRUE	FALSE	FALSE	1590	quantitative	TRUE	C	TRUE	0.606	0.83	0.73	0.6	0.53	1.132	0.789	sop_median_confirms	1.032	sop_median_confirms
949	80608057	40	290	250	270	TRUE	FALSE	FALSE	3120	quantitative	TRUE	C	TRUE	1.819	0.709	2.566	1.694	0.509	3.328	2.566	sop_singlet	3.328	sop_singlet
950	82861879	159	271	112	192	TRUE	FALSE	FALSE	125312	quantitative	TRUE	B	FALSE	1.183	0.738	1.603	1.355	0.667	2.031	1.492	sop_median_confirms	2.031	sop_singlet
951	74029393	NA	NA	NA	NA	TRUE	FALSE	FALSE	54500	quantitative	TRUE	B	TRUE	2.881	0.719	4.007	2.93	0.568	5.158	4.007	sop_singlet	5.158	sop_singlet
952	88254631	4	1159	1155	1157	TRUE	FALSE	FALSE	5400	quantitative	TRUE	B	FALSE	3.47	0.704	4.929	3.011	0.549	5.485	4.929	sop_singlet	5.485	sop_singlet
953	39993788	90	156	66	111	TRUE	FALSE	FALSE	4020	quantitative	TRUE	C	TRUE	0.559	0.704	0.794	0.695	0.549	1.266	0.708	sop_median_confirms	1.142	sop_median_confirms
954	41836476	13	849	836	843	TRUE	FALSE	FALSE	649936	quantitative	TRUE	C	TRUE	3.242	0.703	4.612	3.243	0.631	5.139	4.612	sop_singlet	5.139	sop_singlet
955	40277290	85	320	235	278	TRUE	FALSE	FALSE	891	quantitative	TRUE	C	TRUE	1.315	0.795	1.654	1.273	0.546	2.332	1.849	sop_median_confirms	2.332	sop_singlet
956	61678128	92	2568	2476	2522	FALSE	TRUE	FALSE	40	upper_limit	FALSE	B	FALSE	0.135	0.734	0.184	0.251	0.877	0.286	0.12	sop_median_confirms	0.255	sop_median_confirms
957	59140587	12	36	48	42	TRUE	FALSE	FALSE	16087	quantitative	TRUE	B	FALSE	0.199	0.804	0.248	0.358	0.836	0.428	0.207	sop_median_confirms	0.456	sop_median_confirms
958	44484076	29	128	99	114	TRUE	FALSE	FALSE	11700	quantitative	TRUE	C	TRUE	0.704	0.734	0.959	0.974	0.877	1.111	0.982	sop_median_confirms	1.255	sop_median_confirms
959	53063993	93	1333	1240	1287	TRUE	FALSE	FALSE	1987	quantitative	TRUE	B	FALSE	3.733	0.762	4.899	4.028	0.537	7.501	4.899	sop_singlet	7.501	sop_singlet
960	53063993	93	574	481	528	TRUE	FALSE	FALSE	4862	quantitative	TRUE	B	FALSE	3.242	0.65	4.988	3.133	0.622	5.037	4.988	sop_singlet	5.037	sop_singlet
961	97087414	NA	NA	NA	NA	TRUE	FALSE	FALSE	NA	NA	NA	B	FALSE	1.774	0.758	2.34	1.941	0.646	3.005	2.34	sop_singlet	3.005	sop_singlet
962	40209538	10	159	149	154	TRUE	FALSE	FALSE	4326	quantitative	TRUE	B	TRUE	2.53	0.655	3.863	3.291	0.678	4.854	3.863	sop_singlet	4.854	sop_singlet
963	45313310	8	761	753	757	FALSE	TRUE	FALSE	40	upper_limit	FALSE	B	FALSE	0.057	0.746	0.076	0.079	0.613	0.129	0.083	sop_median_confirms	0.096	sop_median_confirms
964	91234318	13	106	93	100	TRUE	FALSE	FALSE	1170	quantitative	TRUE	D	TRUE	0.967	0.668	1.448	1.196	0.603	1.983	1.124	sop_median_confirms	1.674	sop_median_confirms
965	53814792	13	182	169	176	TRUE	FALSE	FALSE	7360	quantitative	TRUE	B	FALSE	0.767	0.719	1.067	0.752	0.568	1.324	1.04	sop_median_confirms	1.158	sop_median_confirms
966	39495163	92	276	184	230	TRUE	FALSE	FALSE	5936	quantitative	TRUE	B	FALSE	3.09	0.734	4.21	3.061	0.877	3.49	4.21	sop_singlet	3.49	sop_singlet
967	98351953	100	922	822	872	TRUE	FALSE	FALSE	94	quantitative	TRUE	A1	TRUE	2.713	0.712	3.81	2.505	0.645	3.884	3.81	sop_singlet	3.884	sop_singlet
968	74768838	115	598	483	541	TRUE	FALSE	FALSE	1014231	quantitative	TRUE	B	FALSE	2.666	0.91	2.93	2.324	0.809	2.873	2.93	sop_singlet	2.873	sop_singlet
969	28077271	227	717	490	604	TRUE	FALSE	FALSE	5191	quantitative	TRUE	B	FALSE	1.842	0.66	2.791	1.388	0.571	2.431	2.791	sop_singlet	2.431	sop_singlet
970	94007681	12	263	251	257	TRUE	FALSE	FALSE	24500	quantitative	TRUE	A1	TRUE	1.379	0.712	1.937	1.816	0.645	2.816	1.947	sop_median_confirms	2.816	sop_singlet
971	77306266	2180	2769	589	1679	TRUE	FALSE	FALSE	35330	quantitative	TRUE	B	FALSE	1.81	0.812	2.229	1.669	0.503	3.318	2.229	sop_singlet	3.318	sop_singlet
972	30033923	6	677	683	680	TRUE	FALSE	FALSE	25500	quantitative	TRUE	A1C	TRUE	2.348	0.734	3.199	2.67	0.877	3.044	3.199	sop_singlet	3.044	sop_singlet
973	66920698	70	115	45	80	TRUE	FALSE	FALSE	51207	quantitative	TRUE	B	TRUE	1.429	0.817	1.749	1.096	0.643	1.705	1.715	sop_median_confirms	1.807	sop_median_confirms
974	66582263	7	36	29	33	TRUE	FALSE	FALSE	17086	quantitative	TRUE	B	TRUE	0.235	0.972	0.242	0.284	0.56	0.507	0.24	sop_median_confirms	0.586	sop_median_confirms
975	19131229	5	63	58	61	TRUE	FALSE	FALSE	56638	quantitative	TRUE	B	TRUE	0.167	0.764	0.219	0.185	0.529	0.35	0.224	sop_median_confirms	0.377	sop_median_confirms
976	68369039	88	415	327	371	TRUE	FALSE	FALSE	219000	quantitative	TRUE	C	TRUE	1.469	0.716	2.052	1.435	0.805	1.783	2.052	sop_singlet	1.878	sop_median_confirms
977	86097247	13	53	40	47	TRUE	FALSE	FALSE	66600	quantitative	TRUE	C	TRUE	0.031	0.816	0.038	0.051	0.631	0.081	0.048	sop_median_confirms	0.106	sop_median_confirms
978	80292181	245	1835	1590	1713	FALSE	TRUE	FALSE	40	upper_limit	FALSE	B	FALSE	0.078	0.655	0.119	0.116	0.678	0.171	0.095	sop_median_confirms	0.195	sop_median_confirms
979	72785622	62	356	294	325	TRUE	FALSE	FALSE	NA	NA	NA	C	TRUE	2.06	0.66	3.121	1.673	0.571	2.93	3.121	sop_singlet	2.93	sop_singlet
980	66567786	46	213	167	190	TRUE	FALSE	FALSE	NA	NA	NA	C	TRUE	0.827	0.812	1.018	0.592	0.503	1.177	0.995	sop_median_confirms	1.307	sop_median_confirms
981	81592014	1	32	31	32	TRUE	FALSE	FALSE	623000	quantitative	TRUE	A1	TRUE	2.471	0.649	3.807	2.653	0.742	3.575	3.807	sop_singlet	3.575	sop_singlet
982	96375571	605	1544	939	1242	TRUE	FALSE	FALSE	21414	quantitative	TRUE	B	FALSE	2.942	0.66	4.458	2.643	0.571	4.629	4.458	sop_singlet	4.629	sop_singlet
983	21153607	NA	NA	NA	NA	TRUE	FALSE	FALSE	NA	NA	NA	C	FALSE	0.137	0.716	0.191	0.205	0.805	0.255	0.163	sop_median_confirms	0.277	sop_median_confirms
984	91779444	89	1391	1302	1347	TRUE	FALSE	FALSE	18500	quantitative	TRUE	A1	TRUE	2.953	0.752	3.927	3.543	0.707	5.011	3.927	sop_singlet	5.011	sop_singlet
985	53063993	93	1249	1156	1203	TRUE	FALSE	FALSE	2930	quantitative	TRUE	B	FALSE	3.636	0.66	5.509	3.672	0.571	6.431	5.509	sop_singlet	6.431	sop_singlet
986	55339084	NA	NA	NA	NA	TRUE	FALSE	TRUE	166	quantitative	TRUE	B	FALSE	0.225	0.704	0.32	0.236	0.549	0.43	0.245	sop_median_confirms	0.447	sop_median_confirms
987	24845769	NA	NA	NA	NA	TRUE	FALSE	FALSE	NA	NA	NA	C	FALSE	1.795	0.765	2.346	1.983	0.787	2.52	2.346	sop_singlet	2.52	sop_singlet
988	61982378	40	192	152	172	TRUE	FALSE	FALSE	13383	quantitative	TRUE	B	TRUE	0.551	0.655	0.841	0.687	0.678	1.013	0.695	sop_median_confirms	1.063	sop_median_confirms
989	74498805	77	107	30	69	TRUE	FALSE	FALSE	782	quantitative	TRUE	C	TRUE	0.051	0.703	0.073	0.082	0.631	0.13	0.069	sop_median_confirms	0.14	sop_median_confirms
990	15543809	12	512	500	506	TRUE	FALSE	FALSE	41200	quantitative	TRUE	A1	TRUE	1.88	0.804	2.338	2.18	0.836	2.608	2.338	sop_singlet	2.608	sop_singlet
991	83481699	12	2597	2585	2591	FALSE	TRUE	FALSE	40	upper_limit	FALSE	B	FALSE	0.151	0.65	0.232	0.233	0.622	0.375	0.202	sop_median_confirms	0.367	sop_median_confirms
992	87007074	225	1648	1423	1536	TRUE	FALSE	FALSE	3110	quantitative	TRUE	A1	TRUE	3.003	0.738	4.069	2.925	0.667	4.385	4.069	sop_singlet	4.385	sop_singlet
993	98671841	96	522	426	474	TRUE	FALSE	FALSE	5456	quantitative	TRUE	B	FALSE	3.25	0.65	5	3.431	0.622	5.516	5	sop_singlet	5.516	sop_singlet
994	97117731	77	301	224	263	TRUE	FALSE	FALSE	12515	quantitative	TRUE	B	FALSE	1.651	0.649	2.544	2.093	0.742	2.821	2.544	sop_singlet	2.821	sop_singlet
995	59149220	31	207	176	192	TRUE	FALSE	FALSE	35424	quantitative	TRUE	C	TRUE	0.549	0.758	0.724	0.655	0.646	1.014	0.9	sop_median_confirms	0.877	sop_median_confirms
996	94861155	81	233	152	193	TRUE	FALSE	FALSE	2170	quantitative	TRUE	C	TRUE	0.585	0.649	0.901	0.887	0.742	1.195	0.702	sop_median_confirms	1.161	sop_median_confirms
997	62640742	NA	NA	NA	NA	TRUE	FALSE	FALSE	NA	NA	NA	B	FALSE	0.974	0.668	1.458	0.922	0.603	1.529	1.402	sop_median_confirms	1.577	sop_median_confirms
998	53425426	312	1403	1091	1247	TRUE	FALSE	FALSE	4665	quantitative	TRUE	B	FALSE	3.572	0.762	4.688	3.908	0.537	7.277	4.688	sop_singlet	7.277	sop_singlet
999	25508871	135	875	740	808	TRUE	FALSE	FALSE	6950	quantitative	TRUE	B	FALSE	2.672	0.765	3.493	2.907	0.896	3.244	3.493	sop_singlet	3.244	sop_singlet
1000	53814792	13	95	82	89	TRUE	FALSE	FALSE	1858	quantitative	TRUE	B	FALSE	0.652	0.91	0.716	0.811	0.809	1.002	0.784	sop_median_confirms	1.026	sop_median_confirms
1001	49738337	11	746	735	741	FALSE	TRUE	FALSE	40	upper_limit	FALSE	B	FALSE	0.113	0.762	0.148	0.107	0.537	0.199	0.155	sop_median_confirms	0.213	sop_median_confirms
1002	38432592	10	2933	2943	2938	TRUE	FALSE	FALSE	167	quantitative	TRUE	B	FALSE	3.182	0.66	4.821	3.379	0.571	5.918	4.821	sop_singlet	5.918	sop_singlet
1003	82767006	98	1668	1570	1619	FALSE	TRUE	FALSE	40	upper_limit	FALSE	B	FALSE	2.345	0.816	2.874	2.815	0.767	3.67	2.874	sop_singlet	3.67	sop_singlet
1004	85615672	136	1151	1015	1083	TRUE	FALSE	FALSE	233000	quantitative	TRUE	A1	TRUE	3.134	0.703	4.458	2.502	0.631	3.965	4.458	sop_singlet	3.965	sop_singlet
1005	68369039	88	582	494	538	TRUE	FALSE	FALSE	8490	quantitative	TRUE	C	TRUE	1.752	0.765	2.29	2.126	0.896	2.373	2.29	sop_singlet	2.373	sop_singlet
1006	99905245	484	1631	1147	1389	TRUE	FALSE	FALSE	NA	NA	NA	B	FALSE	2.589	0.703	3.683	2.692	0.809	3.328	3.683	sop_singlet	3.328	sop_singlet
1007	56493727	88	741	653	697	TRUE	FALSE	FALSE	116000	quantitative	TRUE	A1	TRUE	1.957	0.795	2.462	2.178	0.546	3.989	2.462	sop_singlet	3.989	sop_singlet
1008	68149240	71	125	54	90	TRUE	FALSE	FALSE	7514	quantitative	TRUE	B	FALSE	0.235	0.704	0.334	0.312	0.549	0.568	0.297	sop_median_confirms	0.623	sop_median_confirms
1009	65844497	81	926	845	886	TRUE	FALSE	FALSE	179000	quantitative	TRUE	B	TRUE	2.762	0.738	3.743	2.448	0.667	3.67	3.743	sop_singlet	3.67	sop_singlet
1010	81297760	NA	NA	NA	NA	TRUE	FALSE	FALSE	NA	NA	NA	B	FALSE	0.663	0.765	0.867	1.081	0.787	1.374	0.905	sop_median_confirms	1.086	sop_median_confirms
1011	81427781	81	568	487	528	TRUE	FALSE	FALSE	15600	quantitative	TRUE	C	TRUE	1.845	0.752	2.453	1.646	0.707	2.328	2.453	sop_singlet	2.328	sop_singlet
1012	32318950	NA	NA	NA	NA	TRUE	FALSE	FALSE	NA	NA	NA	B	FALSE	2.549	0.65	3.922	1.944	0.622	3.125	3.922	sop_singlet	3.125	sop_singlet
1013	83725705	85	1249	1164	1207	TRUE	FALSE	FALSE	67400	quantitative	TRUE	C	TRUE	3.815	0.738	5.169	3.454	0.667	5.178	5.169	sop_singlet	5.178	sop_singlet
1014	83725705	85	1411	1326	1369	TRUE	FALSE	FALSE	17744	quantitative	TRUE	C	TRUE	3.462	0.649	5.334	3.401	0.742	4.584	5.334	sop_singlet	4.584	sop_singlet
1015	48004781	103	577	474	526	TRUE	FALSE	FALSE	337000	quantitative	TRUE	C	TRUE	1.986	0.765	2.596	2.355	0.896	2.628	2.596	sop_singlet	2.628	sop_singlet
1016	66702916	NA	NA	267	NA	TRUE	FALSE	FALSE	20300	quantitative	TRUE	C	TRUE	1.284	0.752	1.707	1.599	0.707	2.262	1.766	sop_median_confirms	2.262	sop_singlet
1017	77454515	26	123	97	110	TRUE	FALSE	FALSE	6550	quantitative	TRUE	C	TRUE	1.029	0.704	1.462	0.97	0.549	1.767	1.419	sop_median_confirms	1.779	sop_median_confirms
1018	84631740	219	1133	914	1024	FALSE	TRUE	FALSE	40	upper_limit	FALSE	B	FALSE	0.058	0.65	0.089	0.06	0.622	0.096	0.067	sop_median_confirms	0.104	sop_median_confirms
1019	50881725	61	215	154	185	TRUE	FALSE	FALSE	43599	quantitative	TRUE	B	FALSE	0.875	0.703	1.245	0.842	0.631	1.334	1.118	sop_median_confirms	1.265	sop_median_confirms
1020	52831894	48	379	331	355	TRUE	FALSE	FALSE	903	quantitative	TRUE	D	TRUE	1.565	0.752	2.081	1.792	0.707	2.535	2.081	sop_singlet	2.535	sop_singlet
1021	48995823	34	1985	1951	1968	FALSE	TRUE	FALSE	40	upper_limit	FALSE	B	FALSE	1.434	0.716	2.003	1.905	0.805	2.366	2.003	sop_singlet	2.366	sop_singlet
1022	47281508	33	88	55	72	TRUE	FALSE	FALSE	19377	quantitative	TRUE	C	TRUE	0.907	0.758	1.197	0.85	0.646	1.316	1.207	sop_median_confirms	1.361	sop_median_confirms
1023	53321228	3	305	302	304	TRUE	FALSE	FALSE	44100	quantitative	TRUE	A1	TRUE	2.017	0.765	2.637	2.062	0.787	2.62	2.637	sop_singlet	2.62	sop_singlet
1024	92742155	87	163	76	120	TRUE	FALSE	FALSE	812	quantitative	TRUE	C	TRUE	0.076	0.709	0.107	0.121	0.509	0.238	0.115	sop_median_confirms	0.291	sop_median_confirms
1025	48871868	15	105	90	98	TRUE	FALSE	FALSE	42207	quantitative	TRUE	BC	TRUE	1.266	0.655	1.933	1.786	0.678	2.634	1.712	sop_median_confirms	2.634	sop_singlet
1026	66674820	89	408	319	364	TRUE	FALSE	FALSE	160	quantitative	TRUE	C	TRUE	0.829	0.704	1.178	0.651	0.549	1.186	1.09	sop_median_confirms	1.176	sop_median_confirms
1027	49514041	NA	NA	NA	NA	TRUE	FALSE	FALSE	NA	NA	NA	C	FALSE	2.074	0.704	2.946	1.738	0.549	3.166	2.946	sop_singlet	3.166	sop_singlet
1028	77280718	46	147	101	124	TRUE	FALSE	FALSE	74615	quantitative	TRUE	B	TRUE	1.031	0.817	1.262	0.932	0.643	1.449	1.169	sop_median_confirms	1.483	sop_median_confirms
1029	29888644	13	521	508	515	TRUE	FALSE	FALSE	32800	quantitative	TRUE	C	TRUE	3.738	0.91	4.108	3.618	0.809	4.472	4.108	sop_singlet	4.472	sop_singlet
1030	34363231	60	852	792	822	TRUE	FALSE	FALSE	20862	quantitative	TRUE	B	FALSE	2.764	0.816	3.387	2.578	0.767	3.361	3.387	sop_singlet	3.361	sop_singlet
1031	99739338	101	410	309	360	TRUE	FALSE	FALSE	399	quantitative	TRUE	C	TRUE	0.739	0.795	0.93	0.58	0.546	1.062	0.876	sop_median_confirms	0.817	sop_median_confirms
1032	36863730	97	149	52	101	TRUE	FALSE	FALSE	262000	quantitative	TRUE	D	TRUE	1.196	0.746	1.603	1.972	0.707	2.789	1.619	sop_median_confirms	2.789	sop_singlet
1033	14313256	199	1612	1413	1513	TRUE	FALSE	FALSE	40	upper_limit	FALSE	B	FALSE	0.381	0.711	0.536	0.367	0.612	0.6	0.488	sop_median_confirms	0.603	sop_median_confirms
1034	37895820	3	45	48	47	TRUE	FALSE	FALSE	53376	quantitative	TRUE	B	FALSE	0.132	0.817	0.162	0.303	0.643	0.471	0.168	sop_median_confirms	0.571	sop_median_confirms
1035	58210397	81	137	56	97	TRUE	FALSE	FALSE	5650	quantitative	TRUE	A1	TRUE	0.104	0.655	0.159	0.186	0.678	0.274	0.142	sop_median_confirms	0.309	sop_median_confirms
1036	83993956	3	564	561	563	TRUE	FALSE	FALSE	36400	quantitative	TRUE	D	TRUE	3.041	0.75	4.055	2.761	0.755	3.657	4.055	sop_singlet	3.657	sop_singlet
1037	28605999	90	760	670	715	TRUE	FALSE	FALSE	6980	quantitative	TRUE	A1	TRUE	1.595	0.703	2.269	1.56	0.631	2.472	2.269	sop_singlet	2.472	sop_singlet
1038	29531581	NA	NA	NA	NA	TRUE	FALSE	FALSE	15900	quantitative	TRUE	B	TRUE	2.469	0.719	3.434	1.83	0.568	3.222	3.434	sop_singlet	3.222	sop_singlet
1039	66674820	89	155	66	111	TRUE	FALSE	FALSE	5750	quantitative	TRUE	C	TRUE	1.031	0.972	1.061	0.719	0.56	1.284	0.978	sop_median_confirms	1.291	sop_median_confirms
1040	30995768	NA	NA	NA	NA	TRUE	FALSE	FALSE	NA	NA	NA	B	FALSE	3.102	0.668	4.644	3.109	0.603	5.156	4.644	sop_singlet	5.156	sop_singlet
1041	26196966	NA	NA	NA	NA	TRUE	FALSE	FALSE	NA	NA	NA	C	FALSE	0.046	0.752	0.061	0.079	0.707	0.112	0.107	sop_median_confirms	0.093	sop_median_confirms
1042	53041631	11	687	698	693	FALSE	TRUE	FALSE	40	upper_limit	FALSE	B	FALSE	0.663	0.711	0.932	0.838	0.612	1.369	0.998	sop_median_confirms	1.356	sop_median_confirms
1043	97117731	77	325	248	287	TRUE	FALSE	FALSE	24903	quantitative	TRUE	B	FALSE	2.256	0.649	3.476	2.287	0.742	3.082	3.476	sop_singlet	3.082	sop_singlet
1044	68335234	114	442	328	385	TRUE	FALSE	FALSE	38300	quantitative	TRUE	A1	TRUE	1.612	0.91	1.771	1.46	0.809	1.805	1.704	sop_median_confirms	2.144	sop_median_confirms
1045	78595879	177	945	768	857	FALSE	TRUE	FALSE	40	upper_limit	FALSE	B	FALSE	0.104	0.762	0.136	0.279	0.537	0.52	0.125	sop_median_confirms	0.22	sop_median_confirms
1046	97087414	NA	NA	NA	NA	TRUE	FALSE	FALSE	NA	NA	NA	B	FALSE	1.546	0.65	2.378	1.45	0.622	2.331	2.378	sop_singlet	2.331	sop_singlet
1047	20959545	82	909	827	868	TRUE	FALSE	FALSE	93252	quantitative	TRUE	C	TRUE	3.651	0.83	4.399	3.322	0.53	6.268	4.399	sop_singlet	6.268	sop_singlet
1048	97600706	88	572	484	528	TRUE	FALSE	FALSE	4000	quantitative	TRUE	C	TRUE	2.859	0.816	3.504	2.963	0.767	3.863	3.504	sop_singlet	3.863	sop_singlet
1049	27504021	62	893	831	862	TRUE	FALSE	FALSE	7015	quantitative	TRUE	B	FALSE	2.549	0.711	3.585	2.023	0.612	3.306	3.585	sop_singlet	3.306	sop_singlet
1050	39495163	92	248	156	202	TRUE	FALSE	FALSE	7630	quantitative	TRUE	B	FALSE	3.241	0.738	4.392	2.646	0.667	3.967	4.392	sop_singlet	3.967	sop_singlet
1051	16329335	0	185	185	185	TRUE	FALSE	FALSE	1554000	quantitative	TRUE	C	TRUE	1.945	0.65	2.992	1.639	0.622	2.635	2.992	sop_singlet	2.635	sop_singlet
1052	31661378	18	865	883	874	FALSE	TRUE	FALSE	40	upper_limit	FALSE	B	FALSE	0.259	0.703	0.368	0.215	0.631	0.341	0.246	sop_median_confirms	0.398	sop_median_confirms
1053	45313310	8	1142	1134	1138	FALSE	TRUE	FALSE	40	upper_limit	FALSE	B	FALSE	0.048	0.762	0.063	0.119	0.537	0.222	0.075	sop_median_confirms	0.147	sop_median_confirms
1054	92596896	3	561	558	560	TRUE	FALSE	FALSE	22600	quantitative	TRUE	C	TRUE	1.581	0.816	1.938	1.994	0.666	2.994	2.267	sop_median_confirms	2.994	sop_singlet
1055	29470909	13	88	75	82	TRUE	FALSE	FALSE	4420	quantitative	TRUE	C	TRUE	0.075	0.752	0.1	0.124	0.707	0.175	0.137	sop_median_confirms	0.148	sop_median_confirms
1056	80515238	0	374	374	374	FALSE	TRUE	FALSE	40	upper_limit	FALSE	B	FALSE	0.267	0.758	0.352	0.348	0.646	0.539	0.393	sop_median_confirms	0.431	sop_median_confirms
1057	16012153	NA	NA	NA	NA	TRUE	FALSE	FALSE	NA	NA	NA	B	FALSE	3.475	0.817	4.253	3.148	0.643	4.896	4.253	sop_singlet	4.896	sop_singlet
1058	35070465	14	484	470	477	TRUE	FALSE	FALSE	83549	quantitative	TRUE	B	FALSE	2.645	0.758	3.489	2.915	0.646	4.512	3.489	sop_singlet	4.512	sop_singlet
1059	24343035	107	764	657	711	TRUE	FALSE	FALSE	17260	quantitative	TRUE	C	TRUE	1.437	0.804	1.787	1.376	0.836	1.646	1.864	sop_median_confirms	1.816	sop_median_confirms
1060	21310773	NA	NA	NA	NA	TRUE	FALSE	FALSE	NA	NA	NA	B	FALSE	2.587	0.655	3.95	2.779	0.678	4.099	3.95	sop_singlet	4.099	sop_singlet
1061	38432592	10	1561	1571	1566	TRUE	FALSE	FALSE	1628	quantitative	TRUE	B	FALSE	3.443	0.71	4.849	3.564	0.563	6.33	4.849	sop_singlet	6.33	sop_singlet
1062	88942493	NA	NA	NA	NA	TRUE	FALSE	FALSE	54794	quantitative	TRUE	B	FALSE	2.606	0.795	3.278	2.4	0.546	4.396	3.278	sop_singlet	4.396	sop_singlet
1063	11889936	166	1283	1117	1200	TRUE	FALSE	FALSE	NA	NA	NA	C	TRUE	3.922	0.764	5.134	3.57	0.529	6.749	5.134	sop_singlet	6.749	sop_singlet
1064	43388994	3	223	220	222	TRUE	FALSE	FALSE	5180	quantitative	TRUE	A1	TRUE	1.469	0.716	2.052	1.821	0.805	2.262	2.052	sop_singlet	2.262	sop_singlet
1065	30080153	44	182	138	160	TRUE	FALSE	FALSE	6343	quantitative	TRUE	C	TRUE	2.533	0.762	3.324	1.788	0.537	3.33	3.324	sop_singlet	3.33	sop_singlet
1066	88128333	74	213	139	176	TRUE	FALSE	FALSE	2270	quantitative	TRUE	A1	TRUE	0.435	0.719	0.605	0.495	0.568	0.871	0.495	sop_median_confirms	0.97	sop_median_confirms
1067	73913785	5	569	574	572	FALSE	TRUE	FALSE	40	upper_limit	FALSE	B	FALSE	0.161	0.817	0.197	0.168	0.643	0.261	0.194	sop_median_confirms	0.264	sop_median_confirms
1068	43388994	3	1062	1059	1061	TRUE	FALSE	FALSE	21100	quantitative	TRUE	A1	TRUE	3.045	0.831	3.664	3.536	0.896	3.946	3.664	sop_singlet	3.946	sop_singlet
1069	50733130	NA	NA	NA	NA	TRUE	FALSE	FALSE	NA	NA	NA	B	FALSE	3.036	0.65	4.671	3.101	0.622	4.986	4.671	sop_singlet	4.986	sop_singlet
1070	34049530	40	295	255	275	TRUE	FALSE	FALSE	20300	quantitative	TRUE	D	TRUE	2.301	0.817	2.816	2.435	0.643	3.787	2.816	sop_singlet	3.787	sop_singlet
1071	51861318	NA	NA	NA	NA	TRUE	FALSE	FALSE	NA	NA	NA	B	FALSE	2.982	0.758	3.934	3.064	0.646	4.743	3.934	sop_singlet	4.743	sop_singlet
1072	51757003	84	180	96	138	TRUE	FALSE	FALSE	NA	NA	NA	C	TRUE	0.333	0.91	0.366	0.561	0.787	0.713	0.404	sop_median_confirms	0.668	sop_median_confirms
1073	54382839	113	165	52	109	TRUE	FALSE	FALSE	90514	quantitative	TRUE	B	FALSE	0.917	0.746	1.229	0.816	0.613	1.331	1.102	sop_median_confirms	1.226	sop_median_confirms
1074	81758807	86	749	663	706	TRUE	FALSE	FALSE	45000	quantitative	TRUE	C	TRUE	3.27	0.804	4.067	3.027	0.836	3.621	4.067	sop_singlet	3.621	sop_singlet
1075	31367307	82	914	832	873	TRUE	FALSE	FALSE	12900	quantitative	TRUE	A1	TRUE	3.095	0.83	3.729	2.333	0.53	4.402	3.729	sop_singlet	4.402	sop_singlet
1076	96588334	2	304	302	303	TRUE	FALSE	FALSE	51300	quantitative	TRUE	A1	TRUE	1.351	0.719	1.879	1.294	0.568	2.278	1.71	sop_median_confirms	2.278	sop_singlet
1077	88309762	101	748	647	698	TRUE	FALSE	FALSE	37500	quantitative	TRUE	C	TRUE	2.891	0.765	3.779	2.832	0.896	3.161	3.779	sop_singlet	3.161	sop_singlet
1078	43451017	NA	NA	NA	NA	TRUE	FALSE	FALSE	NA	NA	NA	B	FALSE	2.752	0.758	3.631	2.77	0.646	4.288	3.631	sop_singlet	4.288	sop_singlet
1079	88254631	4	1039	1035	1037	TRUE	FALSE	FALSE	8036	quantitative	TRUE	B	FALSE	3.307	0.704	4.697	2.817	0.549	5.131	4.697	sop_singlet	5.131	sop_singlet
1080	20126508	NA	NA	NA	NA	TRUE	FALSE	FALSE	NA	NA	NA	B	FALSE	3.129	0.803	3.897	2.828	0.618	4.576	3.897	sop_singlet	4.576	sop_singlet
1081	21283298	80	148	68	108	TRUE	FALSE	FALSE	694000	quantitative	TRUE	C	TRUE	0.677	0.65	1.042	0.82	0.622	1.318	1.04	sop_median_confirms	1.347	sop_median_confirms
1082	89755954	12	678	666	672	TRUE	FALSE	FALSE	33300	quantitative	TRUE	A1	TRUE	2.969	0.764	3.886	2.955	0.529	5.586	3.886	sop_singlet	5.586	sop_singlet
1083	29259612	NA	NA	NA	NA	TRUE	FALSE	FALSE	NA	NA	NA	B	FALSE	3.283	0.812	4.043	2.853	0.503	5.672	4.043	sop_singlet	5.672	sop_singlet
1084	96596906	18	194	176	185	TRUE	FALSE	FALSE	115720	quantitative	TRUE	BF	FALSE	1.52	0.719	2.114	1.376	0.568	2.423	2.114	sop_singlet	2.423	sop_singlet
1085	39777524	NA	NA	NA	NA	TRUE	FALSE	FALSE	NA	NA	NA	B	FALSE	3.574	0.709	5.041	3.745	0.509	7.358	5.041	sop_singlet	7.358	sop_singlet
1086	83993956	3	308	305	307	TRUE	FALSE	FALSE	35600	quantitative	TRUE	D	TRUE	3.178	0.746	4.26	2.7	0.613	4.405	4.26	sop_singlet	4.405	sop_singlet
1087	71260337	11	119	130	125	TRUE	FALSE	FALSE	7745	quantitative	TRUE	B	FALSE	0.698	0.649	1.076	0.835	0.742	1.125	0.725	sop_median_confirms	1.02	sop_median_confirms
1088	17845050	96	576	480	528	TRUE	FALSE	FALSE	79100	quantitative	TRUE	C	TRUE	2.751	0.738	3.728	2.186	0.667	3.277	3.728	sop_singlet	3.277	sop_singlet
1089	59917277	56	110	54	82	TRUE	FALSE	FALSE	2179	quantitative	TRUE	B	TRUE	0.558	0.668	0.835	0.527	0.603	0.874	0.76	sop_median_confirms	0.86	sop_median_confirms
1090	16284138	180	286	106	196	TRUE	FALSE	FALSE	1445	quantitative	TRUE	B	FALSE	1.106	0.655	1.689	1.167	0.678	1.721	1.515	sop_median_confirms	2.023	sop_median_confirms
1091	96596906	18	96	78	87	TRUE	FALSE	FALSE	107221	quantitative	TRUE	BF	FALSE	0.706	0.668	1.057	0.599	0.603	0.993	0.939	sop_median_confirms	1.149	sop_median_confirms
1092	67692836	83	320	237	279	TRUE	FALSE	FALSE	187000	quantitative	TRUE	A1D	TRUE	0.803	0.719	1.117	0.781	0.568	1.375	1.224	sop_median_confirms	1.228	sop_median_confirms
1093	74253173	95	910	815	863	TRUE	FALSE	FALSE	184000	quantitative	TRUE	C	TRUE	2.71	0.709	3.822	2.588	0.509	5.084	3.822	sop_singlet	5.084	sop_singlet
1094	17845050	96	436	340	388	TRUE	FALSE	FALSE	135000	quantitative	TRUE	C	TRUE	2.398	0.66	3.633	1.939	0.571	3.396	3.633	sop_singlet	3.396	sop_singlet
1095	43099682	NA	NA	NA	NA	TRUE	FALSE	FALSE	NA	NA	NA	B	FALSE	3.164	0.719	4.401	2.952	0.568	5.197	4.401	sop_singlet	5.197	sop_singlet
1096	56845022	81	152	71	112	TRUE	FALSE	FALSE	2050	quantitative	TRUE	C	TRUE	0.507	0.75	0.676	0.44	0.64	0.688	0.722	sop_median_confirms	0.998	sop_median_confirms
1097	52831894	48	721	673	697	TRUE	FALSE	FALSE	247	quantitative	TRUE	D	TRUE	2.11	0.738	2.859	2.562	0.667	3.841	2.859	sop_singlet	3.841	sop_singlet
1098	61515665	NA	NA	NA	NA	TRUE	FALSE	FALSE	NA	NA	NA	B	FALSE	4	0.764	5.236	4.051	0.529	7.658	5.236	sop_singlet	7.658	sop_singlet
1099	14486676	80	272	192	232	TRUE	FALSE	FALSE	45600	quantitative	TRUE	A1	TRUE	2.201	0.668	3.295	1.93	0.603	3.201	3.295	sop_singlet	3.201	sop_singlet
1100	11352700	88	562	474	518	TRUE	FALSE	FALSE	35400	quantitative	TRUE	D	TRUE	2.453	0.746	3.288	2.029	0.613	3.31	3.288	sop_singlet	3.31	sop_singlet
1101	81137268	30	201	171	186	TRUE	FALSE	FALSE	13848	quantitative	TRUE	C	TRUE	0.991	0.66	1.502	0.874	0.571	1.531	1.213	sop_median_confirms	1.604	sop_median_confirms
1102	83343943	3	560	557	559	TRUE	FALSE	FALSE	927	quantitative	TRUE	A1	TRUE	3.268	0.703	4.649	3.084	0.631	4.887	4.649	sop_singlet	4.887	sop_singlet
1103	46503912	15	141	126	134	TRUE	FALSE	FALSE	9481	quantitative	TRUE	B	TRUE	1.646	0.812	2.027	1.336	0.503	2.656	2.027	sop_singlet	2.656	sop_singlet
1104	94012034	NA	NA	NA	NA	FALSE	FALSE	TRUE	40	upper_limit	FALSE	B	FALSE	1.36	0.758	1.794	1.644	0.646	2.545	2.137	sop_median_confirms	2.545	sop_singlet
1105	89645558	127	452	325	389	FALSE	TRUE	FALSE	40	upper_limit	FALSE	B	FALSE	0.564	0.704	0.801	0.478	0.549	0.871	0.755	sop_median_confirms	0.935	sop_median_confirms
1106	76624258	18	125	107	116	TRUE	FALSE	FALSE	4389	quantitative	TRUE	B	TRUE	0.645	0.719	0.897	1.543	0.568	2.717	0.762	sop_median_confirms	2.717	sop_singlet
1107	46420507	NA	NA	NA	NA	TRUE	FALSE	FALSE	31500	quantitative	TRUE	B	TRUE	2.631	0.655	4.017	2.707	0.678	3.993	4.017	sop_singlet	3.993	sop_singlet
1108	89755954	12	849	837	843	TRUE	FALSE	FALSE	48000	quantitative	TRUE	A1	TRUE	3.113	0.972	3.203	2.846	0.56	5.082	3.203	sop_singlet	5.082	sop_singlet
1109	90379916	71	483	412	448	FALSE	TRUE	FALSE	40	upper_limit	FALSE	B	FALSE	0.131	0.972	0.135	0.078	0.56	0.139	0.164	sop_median_confirms	0.171	sop_median_confirms
1110	26815339	89	1584	1495	1540	TRUE	FALSE	FALSE	986	quantitative	TRUE	C	TRUE	2.8	0.752	3.723	2.868	0.707	4.057	3.723	sop_singlet	4.057	sop_singlet
1111	69176744	NA	NA	NA	NA	TRUE	FALSE	FALSE	NA	NA	NA	B	FALSE	2.867	0.803	3.57	2.463	0.618	3.985	3.57	sop_singlet	3.985	sop_singlet
1112	67201838	10	678	688	683	TRUE	FALSE	FALSE	36140	quantitative	TRUE	B	FALSE	2.596	0.812	3.197	1.981	0.503	3.938	3.197	sop_singlet	3.938	sop_singlet
1113	13757913	NA	NA	NA	NA	TRUE	FALSE	FALSE	NA	NA	NA	B	FALSE	3.255	0.668	4.873	3.426	0.603	5.682	4.873	sop_singlet	5.682	sop_singlet
1114	96468485	56	135	79	107	TRUE	FALSE	FALSE	128000	quantitative	TRUE	D	TRUE	0.347	0.668	0.519	0.372	0.603	0.617	0.402	sop_median_confirms	0.663	sop_median_confirms
1115	55339084	NA	NA	NA	NA	TRUE	FALSE	TRUE	40	upper_limit	FALSE	B	FALSE	0.317	0.655	0.484	0.378	0.678	0.558	0.438	sop_median_confirms	0.74	sop_median_confirms
1116	13011751	NA	NA	NA	NA	TRUE	FALSE	FALSE	NA	NA	NA	B	FALSE	1.815	0.719	2.524	1.543	0.568	2.717	2.524	sop_singlet	2.717	sop_singlet
1117	98319431	7	537	530	534	TRUE	FALSE	FALSE	541000	quantitative	TRUE	C	TRUE	2.675	0.734	3.644	2.786	0.877	3.177	3.644	sop_singlet	3.177	sop_singlet
1118	35399222	13	533	520	527	TRUE	FALSE	FALSE	4580	quantitative	TRUE	D	TRUE	1.045	0.746	1.401	1.057	0.613	1.724	1.698	sop_median_confirms	1.541	sop_median_confirms
1119	74435865	84	738	654	696	TRUE	FALSE	FALSE	6920	quantitative	TRUE	C	TRUE	3.052	0.716	4.263	3.175	0.805	3.944	4.263	sop_singlet	3.944	sop_singlet
1120	26688366	89	898	809	854	TRUE	FALSE	FALSE	18592	quantitative	TRUE	B	FALSE	2.314	0.65	3.56	2.373	0.622	3.815	3.56	sop_singlet	3.815	sop_singlet
1121	14486676	80	765	685	725	TRUE	FALSE	FALSE	3840	quantitative	TRUE	A1	TRUE	1.925	0.804	2.394	2.346	0.836	2.806	2.394	sop_singlet	2.806	sop_singlet
1122	94669538	NA	NA	NA	NA	TRUE	FALSE	FALSE	57333	quantitative	TRUE	B	TRUE	2.866	0.709	4.042	2.623	0.509	5.153	4.042	sop_singlet	5.153	sop_singlet
1123	69176744	NA	NA	NA	NA	TRUE	FALSE	FALSE	NA	NA	NA	B	FALSE	2.86	0.66	4.333	2.485	0.571	4.352	4.333	sop_singlet	4.352	sop_singlet
1124	25295004	NA	NA	NA	NA	TRUE	FALSE	FALSE	NA	NA	NA	B	FALSE	1.465	0.719	2.038	1.045	0.568	1.84	2.038	sop_singlet	1.854	sop_median_confirms
1125	94814423	NA	NA	NA	NA	TRUE	FALSE	FALSE	NA	NA	NA	B	FALSE	3.386	0.655	5.169	3.487	0.678	5.143	5.169	sop_singlet	5.143	sop_singlet
1126	12787860	30	62	32	47	TRUE	FALSE	FALSE	291000	quantitative	TRUE	C	TRUE	0.14	0.804	0.174	0.167	0.836	0.2	0.132	sop_median_confirms	0.187	sop_median_confirms
1127	18606715	31	545	514	530	TRUE	FALSE	FALSE	29500	quantitative	TRUE	C	TRUE	1.986	0.804	2.47	2.367	0.836	2.831	2.47	sop_singlet	2.831	sop_singlet
1128	14423624	NA	NA	NA	NA	TRUE	FALSE	TRUE	40	upper_limit	FALSE	B	FALSE	2.485	0.795	3.126	2.075	0.546	3.8	3.126	sop_singlet	3.8	sop_singlet
1129	44656860	96	1087	991	1039	TRUE	FALSE	FALSE	149000	quantitative	TRUE	A1	TRUE	2.502	0.812	3.081	1.738	0.503	3.455	3.081	sop_singlet	3.455	sop_singlet
1130	34053899	13	97	84	91	TRUE	FALSE	FALSE	54100	quantitative	TRUE	C	TRUE	0.189	0.804	0.235	0.443	0.836	0.53	0.178	sop_median_confirms	0.522	sop_median_confirms
1131	44484076	29	896	867	882	TRUE	FALSE	FALSE	NA	NA	NA	C	TRUE	3.234	0.83	3.896	2.636	0.53	4.974	3.896	sop_singlet	4.974	sop_singlet
1132	33346237	33	294	261	278	TRUE	FALSE	FALSE	50	upper_limit	FALSE	C	TRUE	0.632	0.795	0.795	0.509	0.546	0.932	0.814	sop_median_confirms	0.853	sop_median_confirms
1133	38908052	28	203	175	189	TRUE	FALSE	FALSE	636000	quantitative	TRUE	D	TRUE	3.409	0.803	4.245	3.405	0.618	5.51	4.245	sop_singlet	5.51	sop_singlet
1134	39698405	3	1426	1423	1425	TRUE	FALSE	FALSE	50	upper_limit	FALSE	C	TRUE	3.163	0.816	3.876	3.282	0.767	4.279	3.876	sop_singlet	4.279	sop_singlet
1135	25595979	10	57	47	52	TRUE	FALSE	FALSE	2273	quantitative	TRUE	B	TRUE	0.05	0.668	0.075	0.098	0.603	0.163	0.057	sop_median_confirms	0.144	sop_median_confirms
1136	86805638	NA	NA	NA	NA	TRUE	FALSE	FALSE	NA	NA	NA	B	FALSE	2.306	0.711	3.243	2.095	0.612	3.423	3.243	sop_singlet	3.423	sop_singlet
1137	67201838	10	1010	1020	1015	TRUE	FALSE	FALSE	NA	NA	NA	B	FALSE	3.502	0.758	4.62	3.002	0.646	4.647	4.62	sop_singlet	4.647	sop_singlet
1138	55323955	407	2180	1773	1977	TRUE	FALSE	FALSE	4585	quantitative	TRUE	B	FALSE	3.371	0.762	4.424	3.431	0.537	6.389	4.424	sop_singlet	6.389	sop_singlet
1139	79825423	12	347	335	341	TRUE	FALSE	FALSE	4110	quantitative	TRUE	C	TRUE	3.254	0.716	4.545	3.292	0.805	4.089	4.545	sop_singlet	4.089	sop_singlet
1140	35365981	NA	NA	NA	NA	TRUE	FALSE	FALSE	NA	NA	NA	B	FALSE	3.326	0.817	4.071	2.611	0.643	4.061	4.071	sop_singlet	4.061	sop_singlet
1141	99127022	97	576	479	528	TRUE	FALSE	FALSE	319	quantitative	TRUE	A1	TRUE	0.8	0.734	1.09	1.245	0.877	1.42	1.076	sop_median_confirms	1.469	sop_median_confirms
1142	62049122	NA	NA	NA	NA	TRUE	FALSE	FALSE	NA	NA	NA	B	FALSE	3.075	0.817	3.764	2.483	0.643	3.862	3.764	sop_singlet	3.862	sop_singlet
1143	88173149	NA	NA	NA	NA	TRUE	FALSE	FALSE	NA	NA	NA	B	FALSE	2.809	0.817	3.438	2.489	0.643	3.871	3.438	sop_singlet	3.871	sop_singlet
1144	13338650	11	393	382	388	FALSE	TRUE	FALSE	40	upper_limit	FALSE	B	FALSE	0.168	0.762	0.22	0.3	0.537	0.559	0.199	sop_median_confirms	0.225	sop_median_confirms
1145	94308753	89	547	458	503	TRUE	FALSE	FALSE	196	quantitative	TRUE	A1	TRUE	0.655	0.703	0.932	0.568	0.809	0.702	0.628	sop_median_confirms	0.636	sop_median_confirms
1146	22910556	91	1410	1319	1365	TRUE	FALSE	FALSE	272000	quantitative	TRUE	A1	TRUE	3.362	0.738	4.556	2.969	0.667	4.451	4.556	sop_singlet	4.451	sop_singlet
1147	10060079	142	605	463	534	TRUE	FALSE	FALSE	15700	quantitative	TRUE	A1	TRUE	3.207	0.765	4.192	3.426	0.787	4.353	4.192	sop_singlet	4.353	sop_singlet
1148	89285803	2	367	365	366	TRUE	FALSE	FALSE	40500	quantitative	TRUE	C	TRUE	0.291	0.65	0.448	0.312	0.622	0.502	0.416	sop_median_confirms	0.467	sop_median_confirms
1149	13900839	84	902	818	860	TRUE	FALSE	FALSE	35900	quantitative	TRUE	D	TRUE	2.827	0.716	3.948	2.597	0.805	3.226	3.948	sop_singlet	3.226	sop_singlet
1150	37987703	NA	NA	NA	NA	TRUE	FALSE	FALSE	NA	NA	NA	B	FALSE	3.954	0.704	5.616	3.212	0.549	5.851	5.616	sop_singlet	5.851	sop_singlet
1151	16690815	47	310	357	334	TRUE	FALSE	FALSE	51500	quantitative	TRUE	A1D	TRUE	1.664	0.668	2.491	1.804	0.603	2.992	2.491	sop_singlet	2.992	sop_singlet
1152	91234318	13	44	31	38	TRUE	FALSE	FALSE	9780	quantitative	TRUE	D	TRUE	0.79	0.803	0.984	0.753	0.618	1.218	0.798	sop_median_confirms	1.272	sop_median_confirms
1153	65825640	95	577	482	530	TRUE	FALSE	FALSE	78300	quantitative	TRUE	C	TRUE	1.685	0.709	2.377	1.415	0.509	2.78	2.377	sop_singlet	2.78	sop_singlet
1154	57684176	NA	NA	NA	NA	TRUE	FALSE	TRUE	NA	NA	NA	B	FALSE	1.037	0.66	1.571	0.915	0.571	1.602	1.568	sop_median_confirms	1.527	sop_median_confirms
1155	25508871	135	1065	930	998	TRUE	FALSE	FALSE	10120	quantitative	TRUE	B	FALSE	2.894	0.972	2.977	2.188	0.56	3.907	2.977	sop_singlet	3.907	sop_singlet
1156	11862881	1	693	692	693	FALSE	TRUE	FALSE	40	upper_limit	FALSE	B	FALSE	0.313	0.817	0.383	0.488	0.643	0.759	0.34	sop_median_confirms	0.645	sop_median_confirms
1157	13102749	43	523	480	502	FALSE	TRUE	FALSE	40	upper_limit	FALSE	B	FALSE	0.763	0.668	1.142	0.525	0.603	0.871	0.93	sop_median_confirms	0.899	sop_median_confirms
1158	21033559	85	1241	1156	1199	TRUE	FALSE	FALSE	2312	quantitative	TRUE	C	TRUE	2.112	0.746	2.831	1.85	0.613	3.018	2.831	sop_singlet	3.018	sop_singlet
1159	51861318	NA	NA	NA	NA	TRUE	FALSE	FALSE	NA	NA	NA	B	FALSE	3.154	0.71	4.442	3.142	0.563	5.581	4.442	sop_singlet	5.581	sop_singlet
1160	57338637	90	114	24	69	TRUE	FALSE	FALSE	58700	quantitative	TRUE	C	TRUE	0.171	0.746	0.229	0.197	0.707	0.279	0.232	sop_median_confirms	0.32	sop_median_confirms
1161	74923412	122	582	460	521	TRUE	FALSE	FALSE	1090	quantitative	TRUE	D	TRUE	3.356	0.649	5.171	3.195	0.742	4.306	5.171	sop_singlet	4.306	sop_singlet
1162	92785402	100	1950	1850	1900	FALSE	TRUE	FALSE	40	upper_limit	FALSE	B	FALSE	2.107	0.803	2.624	1.786	0.618	2.89	2.624	sop_singlet	2.89	sop_singlet
1163	74923412	122	755	633	694	TRUE	FALSE	FALSE	9840	quantitative	TRUE	D	TRUE	3.624	0.738	4.911	3.104	0.667	4.654	4.911	sop_singlet	4.654	sop_singlet
1164	28662649	15	272	257	265	TRUE	FALSE	FALSE	5904	quantitative	TRUE	BC	TRUE	2.707	0.803	3.371	2.298	0.618	3.718	3.371	sop_singlet	3.718	sop_singlet
1165	35591360	35	1512	1477	1495	FALSE	TRUE	FALSE	40	upper_limit	FALSE	B	FALSE	2.987	0.804	3.715	2.938	0.877	3.35	3.715	sop_singlet	3.35	sop_singlet
1166	34431370	80	128	48	88	TRUE	FALSE	FALSE	140000	quantitative	TRUE	C	TRUE	0.071	0.816	0.087	0.136	0.631	0.216	0.084	sop_median_confirms	0.253	sop_median_confirms
1167	88027752	NA	NA	NA	NA	TRUE	FALSE	FALSE	NA	NA	NA	C	FALSE	3.077	0.738	4.169	2.683	0.667	4.022	4.169	sop_singlet	4.022	sop_singlet
1168	59992809	68	310	242	276	TRUE	FALSE	FALSE	204000	quantitative	TRUE	C	TRUE	2.637	0.738	3.573	2.602	0.667	3.901	3.573	sop_singlet	3.901	sop_singlet
1169	49749164	86	911	825	868	TRUE	FALSE	FALSE	100001	quantitative	TRUE	C	TRUE	2.531	0.703	3.6	2.502	0.631	3.965	3.6	sop_singlet	3.965	sop_singlet
1170	40209538	10	211	201	206	TRUE	FALSE	FALSE	3442	quantitative	TRUE	B	TRUE	2.576	0.668	3.856	3.224	0.603	5.347	3.856	sop_singlet	5.347	sop_singlet
1171	71070717	96	743	647	695	TRUE	FALSE	FALSE	67700	quantitative	TRUE	C	TRUE	2.464	0.91	2.708	2.714	0.809	3.355	2.708	sop_singlet	3.355	sop_singlet
1172	55882628	27	304	277	291	TRUE	FALSE	FALSE	247000	quantitative	TRUE	C	TRUE	2.202	0.762	2.89	2.339	0.537	4.356	2.89	sop_singlet	4.356	sop_singlet
1173	32815655	121	347	226	287	TRUE	FALSE	FALSE	22556	quantitative	TRUE	B	TRUE	2.636	0.668	3.946	2.472	0.603	4.1	3.946	sop_singlet	4.1	sop_singlet
1174	86980148	81	149	68	109	TRUE	FALSE	FALSE	192000	quantitative	TRUE	D	TRUE	0.984	0.711	1.384	0.721	0.612	1.178	1.343	sop_median_confirms	1.413	sop_median_confirms
1175	39890801	81	737	656	697	TRUE	FALSE	FALSE	47600	quantitative	TRUE	C	TRUE	2.5	0.831	3.008	3.38	0.896	3.772	3.008	sop_singlet	3.772	sop_singlet
1176	72748497	3	717	714	716	TRUE	FALSE	FALSE	50	upper_limit	FALSE	A1	TRUE	1.632	0.765	2.133	2.242	0.787	2.849	2.133	sop_singlet	2.849	sop_singlet
1177	94007681	12	95	83	89	TRUE	FALSE	FALSE	363000	quantitative	TRUE	A1	TRUE	0.301	0.746	0.403	0.635	0.613	1.036	0.453	sop_median_confirms	0.845	sop_median_confirms
1178	18587567	NA	NA	NA	NA	TRUE	FALSE	FALSE	NA	NA	NA	C	FALSE	2.291	0.795	2.882	1.889	0.546	3.46	2.882	sop_singlet	3.46	sop_singlet
1179	37929028	NA	NA	NA	NA	TRUE	FALSE	TRUE	NA	NA	NA	B	FALSE	2.809	0.709	3.962	2.83	0.509	5.56	3.962	sop_singlet	5.56	sop_singlet
1180	43387273	NA	NA	NA	NA	TRUE	FALSE	TRUE	NA	NA	NA	B	FALSE	1.28	0.972	1.317	1.179	0.56	2.105	1.346	sop_median_confirms	2.105	sop_singlet
1181	23999945	93	128	35	82	TRUE	FALSE	FALSE	NA	NA	NA	C	TRUE	0.424	0.71	0.597	0.592	0.563	1.052	0.612	sop_median_confirms	0.874	sop_median_confirms
1182	49235432	NA	NA	NA	NA	TRUE	FALSE	FALSE	NA	NA	NA	B	FALSE	3.23	0.65	4.969	2.891	0.622	4.648	4.969	sop_singlet	4.648	sop_singlet
1183	57338637	90	155	65	110	TRUE	FALSE	FALSE	40800	quantitative	TRUE	C	TRUE	0.823	0.712	1.156	0.845	0.645	1.31	1.015	sop_median_confirms	1.07	sop_median_confirms
1184	11889936	166	611	445	528	TRUE	FALSE	FALSE	179000	quantitative	TRUE	C	TRUE	2.68	0.765	3.503	3.117	0.787	3.961	3.503	sop_singlet	3.961	sop_singlet
1185	59299617	4	581	577	579	FALSE	TRUE	FALSE	40	upper_limit	FALSE	B	FALSE	0.169	0.746	0.227	0.3	0.707	0.424	0.224	sop_median_confirms	0.427	sop_median_confirms
1186	17455701	1	843	844	844	TRUE	FALSE	FALSE	44800	quantitative	TRUE	A1	TRUE	3.206	0.764	4.196	3.08	0.529	5.822	4.196	sop_singlet	5.822	sop_singlet
1187	61229377	NA	NA	NA	NA	TRUE	FALSE	FALSE	NA	NA	NA	B	FALSE	3.595	0.817	4.4	3.683	0.643	5.728	4.4	sop_singlet	5.728	sop_singlet
1188	80884119	3	573	570	572	FALSE	TRUE	FALSE	40	upper_limit	FALSE	B	FALSE	0.391	0.719	0.544	0.329	0.568	0.579	0.485	sop_median_confirms	0.631	sop_median_confirms
1189	80142353	154	3096	2942	3019	TRUE	FALSE	FALSE	457	quantitative	TRUE	B	FALSE	3.406	0.746	4.566	2.822	0.613	4.604	4.566	sop_singlet	4.604	sop_singlet
1190	79984923	118	753	635	694	TRUE	FALSE	FALSE	29100	quantitative	TRUE	A1D	TRUE	2.21	0.734	3.011	2.438	0.877	2.78	3.011	sop_singlet	2.78	sop_singlet
1191	72785622	62	160	98	129	TRUE	FALSE	FALSE	1845	quantitative	TRUE	C	TRUE	1.067	0.66	1.617	1.093	0.571	1.914	1.746	sop_median_confirms	1.896	sop_median_confirms
1192	38729330	84	289	205	247	TRUE	FALSE	FALSE	5700	quantitative	TRUE	C	TRUE	1.754	0.704	2.491	1.417	0.549	2.581	2.491	sop_singlet	2.581	sop_singlet
1193	37582081	10	3718	3728	3723	FALSE	TRUE	FALSE	40	upper_limit	FALSE	B	FALSE	3.195	0.649	4.923	3.274	0.742	4.412	4.923	sop_singlet	4.412	sop_singlet
1194	42045188	11	70	59	65	TRUE	FALSE	FALSE	3600695	quantitative	TRUE	B	TRUE	0.68	0.719	0.946	0.673	0.568	1.185	0.881	sop_median_confirms	1.312	sop_median_confirms
1195	11862881	1	878	877	878	FALSE	TRUE	FALSE	40	upper_limit	FALSE	B	FALSE	0.226	0.765	0.295	0.438	0.896	0.489	0.285	sop_median_confirms	0.495	sop_median_confirms
1196	77176461	NA	NA	NA	NA	TRUE	FALSE	FALSE	NA	NA	NA	B	FALSE	3.507	0.817	4.293	3.399	0.643	5.286	4.293	sop_singlet	5.286	sop_singlet
1197	76621383	NA	NA	NA	NA	TRUE	FALSE	FALSE	NA	NA	NA	C	FALSE	0.672	0.746	0.901	0.77	0.613	1.256	0.851	sop_median_confirms	1.078	sop_median_confirms
1198	24343035	107	160	53	107	TRUE	FALSE	FALSE	4240	quantitative	TRUE	C	TRUE	0.122	0.709	0.172	0.159	0.509	0.312	0.146	sop_median_confirms	0.287	sop_median_confirms
1199	42344742	64	464	400	432	TRUE	FALSE	FALSE	32850	quantitative	TRUE	B	FALSE	2.39	0.75	3.187	2.39	0.755	3.166	3.187	sop_singlet	3.166	sop_singlet
1200	34289735	12	1206	1194	1200	TRUE	FALSE	FALSE	86	quantitative	TRUE	A1	TRUE	1.731	0.649	2.667	1.929	0.755	2.555	2.667	sop_singlet	2.555	sop_singlet
1201	76524733	25	709	684	697	TRUE	FALSE	FALSE	20200	quantitative	TRUE	C	TRUE	2.099	0.649	3.234	2.426	0.742	3.27	3.234	sop_singlet	3.27	sop_singlet
1202	80328794	203	250	47	149	TRUE	FALSE	FALSE	100	quantitative	TRUE	B	FALSE	0.159	0.703	0.226	0.221	0.631	0.35	0.19	sop_median_confirms	0.352	sop_median_confirms
1203	18250232	NA	NA	NA	NA	TRUE	FALSE	FALSE	NA	NA	NA	B	FALSE	3.398	0.762	4.459	3.699	0.537	6.888	4.459	sop_singlet	6.888	sop_singlet
1204	81879426	13	128	115	122	TRUE	FALSE	FALSE	NA	NA	NA	A1	TRUE	0.182	0.817	0.223	0.166	0.643	0.258	0.201	sop_median_confirms	0.34	sop_median_confirms
1205	22877872	83	115	32	74	TRUE	FALSE	FALSE	573000	quantitative	TRUE	D	TRUE	0.261	0.711	0.367	0.245	0.612	0.4	0.282	sop_median_confirms	0.375	sop_median_confirms
1206	48220694	82	1409	1327	1368	TRUE	FALSE	FALSE	66300	quantitative	TRUE	C	TRUE	3.869	0.746	5.186	3.18	0.707	4.498	5.186	sop_singlet	4.498	sop_singlet
1207	65984235	66	221	155	188	TRUE	FALSE	FALSE	NA	NA	NA	C	TRUE	2.165	0.65	3.331	2.042	0.622	3.283	3.331	sop_singlet	3.283	sop_singlet
1208	98351953	100	1563	1463	1513	TRUE	FALSE	FALSE	50	upper_limit	FALSE	A1	TRUE	2.935	0.765	3.837	2.931	0.787	3.724	3.837	sop_singlet	3.724	sop_singlet
1209	58907905	3	189	186	188	TRUE	FALSE	FALSE	134	quantitative	TRUE	C	TRUE	0.169	0.649	0.26	0.295	0.755	0.391	0.222	sop_median_confirms	0.533	sop_median_confirms
1210	34216538	15	28	43	36	TRUE	FALSE	FALSE	404032	quantitative	TRUE	B	TRUE	0.072	0.972	0.074	0.195	0.56	0.348	0.095	sop_median_confirms	0.437	sop_median_confirms
1211	61882200	63	399	336	368	TRUE	FALSE	FALSE	5915	quantitative	TRUE	B	FALSE	2.411	0.716	3.367	2.582	0.805	3.207	3.367	sop_singlet	3.207	sop_singlet
1212	43387273	NA	NA	NA	NA	TRUE	FALSE	TRUE	NA	NA	NA	B	FALSE	1.018	0.83	1.227	1.068	0.53	2.015	1.228	sop_median_confirms	2.015	sop_singlet
1213	20802653	11	553	542	548	TRUE	FALSE	FALSE	37101	quantitative	TRUE	B	FALSE	2.441	0.758	3.22	2.395	0.646	3.707	3.22	sop_singlet	3.707	sop_singlet
1214	21065139	178	450	272	361	TRUE	FALSE	FALSE	744000	quantitative	TRUE	C	TRUE	2.688	0.765	3.514	3.171	0.896	3.539	3.514	sop_singlet	3.539	sop_singlet
1215	95588693	153	220	67	144	TRUE	FALSE	FALSE	234292	quantitative	TRUE	B	FALSE	0.347	0.752	0.461	0.574	0.707	0.812	0.486	sop_median_confirms	0.685	sop_median_confirms
1216	72079035	3	109	106	108	TRUE	FALSE	FALSE	107000	quantitative	TRUE	D	TRUE	0.048	0.716	0.067	0.118	0.805	0.147	0.072	sop_median_confirms	0.187	sop_median_confirms
1217	95260331	15	276	261	269	TRUE	FALSE	FALSE	NA	NA	NA	C	TRUE	1.186	0.65	1.825	0.89	0.622	1.431	1.751	sop_median_confirms	1.673	sop_median_confirms
1218	48649481	84	153	69	111	TRUE	FALSE	FALSE	420000	quantitative	TRUE	D	TRUE	0.422	0.649	0.65	0.636	0.755	0.842	0.54	sop_median_confirms	0.714	sop_median_confirms
1219	18978697	13	518	505	512	TRUE	FALSE	FALSE	2500	quantitative	TRUE	A1	TRUE	1.394	0.703	1.983	1.79	0.631	2.837	1.735	sop_median_confirms	2.837	sop_singlet
1220	63665172	84	236	152	194	TRUE	FALSE	FALSE	92500	quantitative	TRUE	D	TRUE	0.233	0.668	0.349	0.218	0.603	0.362	0.175	sop_median_confirms	0.341	sop_median_confirms
1221	30668316	113	258	145	202	TRUE	FALSE	FALSE	4410	quantitative	TRUE	C	TRUE	1.274	0.738	1.726	1.472	0.667	2.207	1.45	sop_median_confirms	2.207	sop_singlet
1222	92375266	12	989	977	983	TRUE	FALSE	FALSE	1160	quantitative	TRUE	A1	TRUE	2.102	0.752	2.795	2.231	0.742	3.007	2.795	sop_singlet	3.007	sop_singlet
1223	81137268	30	63	33	48	TRUE	FALSE	FALSE	9640	quantitative	TRUE	C	TRUE	0.048	0.758	0.063	0.115	0.646	0.178	0.042	sop_median_confirms	0.122	sop_median_confirms
1224	98351953	100	752	652	702	TRUE	FALSE	FALSE	82	quantitative	TRUE	A1	TRUE	2.83	0.703	4.026	2.295	0.631	3.637	4.026	sop_singlet	3.637	sop_singlet
1225	78570995	NA	NA	NA	NA	TRUE	FALSE	FALSE	NA	NA	NA	B	FALSE	0.04	0.765	0.052	0.096	0.896	0.107	0.058	sop_median_confirms	0.069	sop_median_confirms
1226	21807208	85	324	239	282	TRUE	FALSE	FALSE	745	quantitative	TRUE	C	TRUE	1.421	0.795	1.787	1.165	0.546	2.134	1.815	sop_median_confirms	2.134	sop_singlet
1227	95283934	14	1717	1703	1710	FALSE	TRUE	FALSE	40	upper_limit	FALSE	B	FALSE	0.186	0.91	0.204	0.308	0.787	0.391	0.197	sop_median_confirms	0.384	sop_median_confirms
1228	50530465	NA	NA	NA	NA	TRUE	FALSE	TRUE	40	upper_limit	FALSE	B	FALSE	2.579	0.655	3.937	2.625	0.678	3.872	3.937	sop_singlet	3.872	sop_singlet
1229	77280718	46	119	73	96	TRUE	FALSE	FALSE	34820	quantitative	TRUE	B	TRUE	0.674	0.719	0.937	0.605	0.568	1.065	0.907	sop_median_confirms	0.997	sop_median_confirms
1230	72157170	102	230	128	179	TRUE	FALSE	FALSE	4970	quantitative	TRUE	C	TRUE	2.024	0.972	2.082	1.578	0.56	2.818	2.082	sop_singlet	2.818	sop_singlet
1231	99739338	101	1250	1149	1200	TRUE	FALSE	FALSE	13900	quantitative	TRUE	C	TRUE	3.285	0.752	4.368	2.945	0.707	4.165	4.368	sop_singlet	4.165	sop_singlet
1232	98856375	75	743	668	706	TRUE	FALSE	FALSE	20400	quantitative	TRUE	C	TRUE	2.891	0.716	4.038	2.98	0.805	3.702	4.038	sop_singlet	3.702	sop_singlet
1233	89755954	12	520	508	514	TRUE	FALSE	FALSE	20100	quantitative	TRUE	A1	TRUE	2.74	0.816	3.358	2.887	0.767	3.764	3.358	sop_singlet	3.764	sop_singlet
1234	36969663	22	114	92	103	TRUE	FALSE	FALSE	68	quantitative	TRUE	D	TRUE	0.086	0.655	0.131	0.21	0.678	0.31	2.577	sop_median_confirms	0.319	sop_median_confirms
1235	91656465	NA	NA	NA	NA	TRUE	FALSE	FALSE	NA	NA	NA	C	FALSE	0.055	0.804	0.068	0.101	0.836	0.121	0.08	sop_median_confirms	0.134	sop_median_confirms
1236	80328794	203	330	127	229	TRUE	FALSE	FALSE	72	quantitative	TRUE	B	FALSE	0.213	0.764	0.279	0.211	0.529	0.399	0.283	sop_median_confirms	0.359	sop_median_confirms
1237	35180155	6	562	556	559	TRUE	FALSE	FALSE	7054	quantitative	TRUE	B	FALSE	3.006	0.734	4.095	3.143	0.877	3.584	4.095	sop_singlet	3.584	sop_singlet
1238	20802653	11	1470	1459	1465	TRUE	FALSE	FALSE	5077	quantitative	TRUE	B	FALSE	3.698	0.734	5.038	3.462	0.877	3.948	5.038	sop_singlet	3.948	sop_singlet
1239	97117731	77	270	193	232	TRUE	FALSE	FALSE	24738	quantitative	TRUE	B	FALSE	1.585	0.765	2.072	2.43	0.896	2.712	2.072	sop_singlet	2.712	sop_singlet
1240	43735594	NA	NA	NA	NA	TRUE	FALSE	FALSE	NA	NA	NA	B	FALSE	3.279	0.812	4.038	2.395	0.503	4.761	4.038	sop_singlet	4.761	sop_singlet
1241	14660337	NA	NA	NA	NA	TRUE	FALSE	TRUE	86	quantitative	TRUE	B	FALSE	2.643	0.758	3.487	2.439	0.646	3.776	3.487	sop_singlet	3.776	sop_singlet
1242	61149059	NA	NA	NA	NA	TRUE	FALSE	FALSE	NA	NA	NA	B	FALSE	3.677	0.812	4.528	3.281	0.503	6.523	4.528	sop_singlet	6.523	sop_singlet
1243	34352620	NA	NA	NA	NA	TRUE	FALSE	FALSE	NA	NA	NA	C	FALSE	3.254	0.795	4.093	3.033	0.546	5.555	4.093	sop_singlet	5.555	sop_singlet
1244	61307900	75	911	836	874	TRUE	FALSE	FALSE	528652	quantitative	TRUE	C	TRUE	2.554	0.972	2.628	1.89	0.56	3.375	2.628	sop_singlet	3.375	sop_singlet
1245	66064303	13	270	257	264	TRUE	FALSE	FALSE	521836	quantitative	TRUE	C	TRUE	1.481	0.783	1.891	1.459	0.558	2.615	1.881	sop_median_confirms	2.615	sop_singlet
1246	73913785	5	733	738	736	FALSE	TRUE	FALSE	40	upper_limit	FALSE	B	FALSE	0.131	0.66	0.198	0.175	0.571	0.306	0.168	sop_median_confirms	0.312	sop_median_confirms
1247	48717466	106	2344	2238	2291	FALSE	TRUE	FALSE	40	upper_limit	FALSE	B	FALSE	2.479	0.746	3.323	2.142	0.613	3.494	3.323	sop_singlet	3.494	sop_singlet
1248	72079035	3	299	296	298	TRUE	FALSE	FALSE	11200	quantitative	TRUE	D	TRUE	1.544	0.738	2.092	1.855	0.667	2.781	2.092	sop_singlet	2.781	sop_singlet
1249	54736307	10	3637	3627	3632	FALSE	TRUE	FALSE	40	upper_limit	FALSE	B	FALSE	1.745	0.762	2.29	1.319	0.537	2.456	2.29	sop_singlet	2.456	sop_singlet
1250	23357821	NA	NA	NA	NA	TRUE	FALSE	TRUE	NA	NA	NA	B	FALSE	2.052	0.704	2.915	1.592	0.549	2.9	2.915	sop_singlet	2.9	sop_singlet
1251	87711088	3	885	882	884	TRUE	FALSE	FALSE	338000	quantitative	TRUE	C	TRUE	2.139	0.704	3.038	1.613	0.549	2.938	3.038	sop_singlet	2.938	sop_singlet
1252	67610670	92	904	812	858	TRUE	FALSE	FALSE	27100	quantitative	TRUE	A1	TRUE	3.289	0.795	4.137	3.393	0.546	6.214	4.137	sop_singlet	6.214	sop_singlet
1253	81400021	NA	NA	NA	NA	TRUE	FALSE	FALSE	NA	NA	NA	B	FALSE	2.893	0.803	3.603	2.387	0.618	3.862	3.603	sop_singlet	3.862	sop_singlet
1254	64972440	13	59	72	66	TRUE	FALSE	FALSE	191455	quantitative	TRUE	B	TRUE	0.25	0.711	0.352	0.54	0.612	0.882	0.369	sop_median_confirms	0.714	sop_median_confirms
1255	94275695	NA	NA	NA	NA	TRUE	FALSE	FALSE	13100	quantitative	TRUE	B	TRUE	3.863	0.719	5.373	3.731	0.568	6.569	5.373	sop_singlet	6.569	sop_singlet
1256	47810358	87	597	510	554	TRUE	FALSE	FALSE	20129	quantitative	TRUE	B	FALSE	2.121	0.758	2.798	1.945	0.646	3.011	2.798	sop_singlet	3.011	sop_singlet
1257	49909607	99	988	889	939	FALSE	TRUE	FALSE	40	upper_limit	FALSE	B	FALSE	0.455	0.71	0.641	0.605	0.563	1.075	0.54	sop_median_confirms	0.759	sop_median_confirms
1258	34004686	NA	NA	NA	NA	TRUE	FALSE	FALSE	NA	NA	NA	B	FALSE	3.468	0.803	4.319	3.319	0.618	5.371	4.319	sop_singlet	5.371	sop_singlet
1259	23069058	151	4063	3912	3988	FALSE	TRUE	FALSE	40	upper_limit	FALSE	B	FALSE	1.245	0.758	1.642	1.503	0.646	2.327	1.778	sop_median_confirms	2.327	sop_singlet
1260	34651268	NA	NA	NA	NA	TRUE	FALSE	FALSE	NA	NA	NA	B	FALSE	3.039	0.83	3.661	2.607	0.53	4.919	3.661	sop_singlet	4.919	sop_singlet
1261	77200965	479	5118	4639	4879	FALSE	TRUE	FALSE	40	upper_limit	FALSE	B	FALSE	1.853	0.65	2.851	2.073	0.622	3.333	2.851	sop_singlet	3.333	sop_singlet
1262	94814423	NA	NA	NA	NA	TRUE	FALSE	FALSE	NA	NA	NA	B	FALSE	3.388	0.758	4.47	3.42	0.646	5.294	4.47	sop_singlet	5.294	sop_singlet
1263	29246355	2	716	714	715	TRUE	FALSE	FALSE	43600	quantitative	TRUE	A1	TRUE	3.219	0.831	3.874	3.612	0.896	4.031	3.874	sop_singlet	4.031	sop_singlet
1264	83976581	116	563	447	505	TRUE	FALSE	FALSE	28860	quantitative	TRUE	B	FALSE	2.568	0.812	3.163	2.512	0.503	4.994	3.163	sop_singlet	4.994	sop_singlet
1265	77280718	46	97	51	74	TRUE	FALSE	FALSE	34820	quantitative	TRUE	B	TRUE	0.387	0.711	0.544	0.362	0.612	0.592	0.69	sop_median_confirms	0.626	sop_median_confirms
1266	97834917	0	1045	1045	1045	TRUE	FALSE	FALSE	492	quantitative	TRUE	A1	TRUE	1.92	0.649	2.958	1.992	0.742	2.685	2.958	sop_singlet	2.685	sop_singlet
1267	72854448	199	966	767	867	TRUE	FALSE	FALSE	21353	quantitative	TRUE	B	FALSE	1.986	0.812	2.446	1.446	0.503	2.875	2.446	sop_singlet	2.875	sop_singlet
1268	73226019	97	915	818	867	TRUE	FALSE	FALSE	409000	quantitative	TRUE	A1	TRUE	1.93	0.734	2.629	1.24	0.666	1.862	2.629	sop_singlet	2.479	sop_median_confirms
1269	67201838	10	1267	1277	1272	TRUE	FALSE	FALSE	18332	quantitative	TRUE	B	FALSE	2.973	0.71	4.187	2.94	0.563	5.222	4.187	sop_singlet	5.222	sop_singlet
1270	16489286	97	576	479	528	TRUE	FALSE	FALSE	3470	quantitative	TRUE	A1	TRUE	1.761	0.716	2.459	2.176	0.805	2.703	2.459	sop_singlet	2.703	sop_singlet
1271	93463076	NA	NA	NA	NA	TRUE	FALSE	TRUE	NA	NA	NA	B	FALSE	0.397	0.795	0.499	0.338	0.546	0.619	0.523	sop_median_confirms	0.59	sop_median_confirms
1272	38729330	84	739	655	697	TRUE	FALSE	FALSE	11800	quantitative	TRUE	C	TRUE	3.3	0.91	3.626	3.298	0.787	4.191	3.626	sop_singlet	4.191	sop_singlet
1273	18606715	31	113	82	98	TRUE	FALSE	FALSE	213000	quantitative	TRUE	C	TRUE	0.27	0.752	0.359	0.304	0.742	0.41	0.243	sop_median_confirms	0.411	sop_median_confirms
1274	14644534	NA	NA	NA	NA	TRUE	FALSE	TRUE	40	upper_limit	FALSE	B	FALSE	3.987	0.972	4.102	3.495	0.56	6.241	4.102	sop_singlet	6.241	sop_singlet
1275	66525979	NA	NA	NA	NA	TRUE	FALSE	TRUE	40	upper_limit	FALSE	B	FALSE	3.129	0.764	4.096	2.549	0.529	4.819	4.096	sop_singlet	4.819	sop_singlet
1276	73634169	10	1093	1103	1098	TRUE	FALSE	FALSE	21184	quantitative	TRUE	B	FALSE	1.408	0.65	2.166	1.611	0.622	2.59	2.166	sop_singlet	2.59	sop_singlet
1277	40370535	NA	NA	NA	NA	TRUE	FALSE	FALSE	NA	NA	NA	B	FALSE	0.843	0.91	0.926	0.662	0.809	0.818	0.973	sop_median_confirms	1.046	sop_median_confirms
1278	80789561	NA	NA	NA	NA	TRUE	FALSE	FALSE	NA	NA	NA	C	FALSE	2.23	0.83	2.687	1.554	0.53	2.932	2.687	sop_singlet	2.932	sop_singlet
1279	13028433	44	89	45	67	TRUE	FALSE	FALSE	NA	NA	NA	B	FALSE	0.233	0.812	0.287	0.2	0.503	0.398	0.33	sop_median_confirms	0.467	sop_median_confirms
1280	71260337	11	94	105	100	TRUE	FALSE	FALSE	6110	quantitative	TRUE	B	FALSE	0.257	0.738	0.348	0.39	0.667	0.585	0.311	sop_median_confirms	0.442	sop_median_confirms
1281	51861318	NA	NA	NA	NA	TRUE	FALSE	FALSE	NA	NA	NA	B	FALSE	3.027	0.711	4.257	2.599	0.612	4.247	4.257	sop_singlet	4.247	sop_singlet
1282	52842666	83	1075	992	1034	TRUE	FALSE	FALSE	22700	quantitative	TRUE	C	TRUE	4	0.746	5.362	3.296	0.613	5.377	5.362	sop_singlet	5.377	sop_singlet
1283	79441110	147	222	75	149	TRUE	FALSE	FALSE	12657	quantitative	TRUE	CK	TRUE	1.92	0.655	2.931	1.892	0.603	3.138	2.931	sop_singlet	3.138	sop_singlet
1284	72291588	34	715	681	698	TRUE	FALSE	FALSE	100000	quantitative	TRUE	C	TRUE	3.616	0.972	3.72	3.02	0.56	5.393	3.72	sop_singlet	5.393	sop_singlet
1285	24453648	2292	2857	565	1711	FALSE	TRUE	FALSE	40	upper_limit	FALSE	B	FALSE	0.134	0.762	0.176	0.139	0.537	0.259	0.199	sop_median_confirms	0.198	sop_median_confirms
1286	65035601	334	490	156	323	TRUE	FALSE	FALSE	63642	quantitative	TRUE	B	FALSE	0.659	0.746	0.883	0.839	0.613	1.369	0.926	sop_median_confirms	1.142	sop_median_confirms
1287	97201029	31	57	26	42	TRUE	FALSE	FALSE	16400	quantitative	TRUE	D	TRUE	0.031	0.711	0.044	0.071	0.612	0.116	0.049	sop_median_confirms	0.172	sop_median_confirms
1288	92596896	3	1062	1059	1061	TRUE	FALSE	FALSE	76700	quantitative	TRUE	C	TRUE	2.454	0.649	3.781	2.453	0.755	3.249	3.781	sop_singlet	3.249	sop_singlet
1289	33203267	96	2619	2523	2571	FALSE	TRUE	FALSE	40	upper_limit	FALSE	B	FALSE	1.709	0.752	2.273	2.193	0.707	3.102	2.273	sop_singlet	3.102	sop_singlet
1290	16178114	NA	NA	NA	NA	TRUE	FALSE	FALSE	NA	NA	NA	B	FALSE	3.787	0.719	5.267	3.759	0.568	6.618	5.267	sop_singlet	6.618	sop_singlet
1291	11428415	27	1214	1187	1201	TRUE	FALSE	FALSE	2990	quantitative	TRUE	C	TRUE	3.349	0.649	5.16	3.237	0.755	4.287	5.16	sop_singlet	4.287	sop_singlet
1292	15485500	NA	NA	NA	NA	TRUE	FALSE	FALSE	NA	NA	NA	B	FALSE	2.269	0.804	2.822	2.773	0.877	3.162	2.822	sop_singlet	3.162	sop_singlet
1293	20839903	85	574	489	532	TRUE	FALSE	FALSE	344000	quantitative	TRUE	D	TRUE	3.082	0.716	4.304	3.133	0.805	3.892	4.304	sop_singlet	3.892	sop_singlet
1294	39890801	81	569	488	529	TRUE	FALSE	FALSE	26400	quantitative	TRUE	C	TRUE	2.732	0.734	3.722	2.608	0.666	3.916	3.722	sop_singlet	3.916	sop_singlet
1295	88882863	4	1221	1217	1219	FALSE	TRUE	FALSE	40	upper_limit	FALSE	B	FALSE	0.562	0.738	0.762	1.215	0.667	1.822	0.581	sop_median_confirms	1.459	sop_median_confirms
1296	16530696	16	280	264	272	TRUE	FALSE	FALSE	28266	quantitative	TRUE	D	TRUE	2.256	0.655	3.444	1.964	0.678	2.897	3.444	sop_singlet	2.897	sop_singlet
1297	51563147	88	368	280	324	TRUE	FALSE	FALSE	30000	quantitative	TRUE	C	TRUE	2.46	0.91	2.703	2.224	0.787	2.826	2.703	sop_singlet	2.826	sop_singlet
1298	99122188	72	311	239	275	TRUE	FALSE	FALSE	23500	quantitative	TRUE	C	TRUE	0.762	0.746	1.021	0.9	0.613	1.468	1.074	sop_median_confirms	1.204	sop_median_confirms
1299	52576216	12	276	288	282	TRUE	FALSE	FALSE	104112	quantitative	TRUE	C	TRUE	2.212	0.66	3.352	1.892	0.571	3.313	3.352	sop_singlet	3.313	sop_singlet
1300	19131229	5	152	147	150	TRUE	FALSE	FALSE	155523	quantitative	TRUE	B	TRUE	1.635	0.817	2.001	1.258	0.643	1.956	2.001	sop_singlet	1.897	sop_median_confirms
1301	74768838	115	515	400	458	TRUE	FALSE	FALSE	119189	quantitative	TRUE	B	FALSE	2.193	0.712	3.08	1.866	0.645	2.893	3.08	sop_singlet	2.893	sop_singlet
1302	64761507	88	1121	1033	1077	TRUE	FALSE	FALSE	4510	quantitative	TRUE	C	TRUE	1.819	0.765	2.378	1.006	0.896	1.123	2.378	sop_singlet	2.595	sop_median_confirms
1303	34049530	40	548	508	528	TRUE	FALSE	FALSE	NA	NA	NA	D	TRUE	2.635	0.752	3.504	2.65	0.707	3.748	3.504	sop_singlet	3.748	sop_singlet
1304	98671841	96	600	504	552	TRUE	FALSE	FALSE	7623	quantitative	TRUE	B	FALSE	3.325	0.65	5.115	3.468	0.622	5.576	5.115	sop_singlet	5.576	sop_singlet
1305	66702916	NA	NA	355	NA	TRUE	FALSE	FALSE	3300	quantitative	TRUE	C	TRUE	1.464	0.734	1.995	2.032	0.877	2.317	1.602	sop_median_confirms	2.317	sop_singlet
1306	76902715	NA	NA	NA	NA	TRUE	FALSE	TRUE	NA	NA	NA	B	FALSE	2.747	0.795	3.455	2.196	0.546	4.022	3.455	sop_singlet	4.022	sop_singlet
1307	77505418	20	414	394	404	TRUE	FALSE	FALSE	40	upper_limit	FALSE	B	FALSE	0.059	0.703	0.084	0.093	0.631	0.147	0.09	sop_median_confirms	0.156	sop_median_confirms
1308	87007074	225	640	415	528	TRUE	FALSE	FALSE	29700	quantitative	TRUE	A1	TRUE	2.672	0.762	3.507	2.849	0.537	5.305	3.507	sop_singlet	5.305	sop_singlet
1309	23078421	NA	NA	NA	94	TRUE	FALSE	FALSE	100000	quantitative	TRUE	B	TRUE	0.555	0.668	0.831	0.604	0.603	1.002	0.748	sop_median_confirms	1.134	sop_median_confirms
1310	80860971	98	1248	1150	1199	TRUE	FALSE	FALSE	22500	quantitative	TRUE	A1C	TRUE	4	0.716	5.587	3.716	0.805	4.616	5.587	sop_singlet	4.616	sop_singlet
1311	66674820	89	128	39	84	TRUE	FALSE	FALSE	186	quantitative	TRUE	C	TRUE	0.463	0.764	0.606	0.386	0.529	0.73	0.535	sop_median_confirms	0.634	sop_median_confirms
1312	44250651	89	573	484	529	TRUE	FALSE	FALSE	313000	quantitative	TRUE	C	TRUE	0.787	0.66	1.192	0.526	0.571	0.921	0.934	sop_median_confirms	1.822	sop_median_confirms
1313	74029393	NA	NA	NA	NA	TRUE	FALSE	FALSE	37600	quantitative	TRUE	B	TRUE	3.124	0.668	4.677	3.463	0.603	5.743	4.677	sop_singlet	5.743	sop_singlet
1314	73634169	10	750	760	755	TRUE	FALSE	FALSE	9758	quantitative	TRUE	B	FALSE	1.368	0.758	1.805	1.638	0.646	2.536	1.785	sop_median_confirms	2.536	sop_singlet
1315	29870590	NA	NA	NA	NA	TRUE	FALSE	FALSE	NA	NA	NA	B	FALSE	2.231	0.75	2.975	1.63	0.64	2.547	2.975	sop_singlet	2.547	sop_singlet
1316	21957405	88	573	485	529	TRUE	FALSE	FALSE	10400	quantitative	TRUE	C	TRUE	2.626	0.716	3.668	2.864	0.805	3.558	3.668	sop_singlet	3.558	sop_singlet
1317	41217697	80	111	31	71	TRUE	FALSE	FALSE	118000	quantitative	TRUE	C	TRUE	0.089	0.758	0.117	0.545	0.646	0.844	0.098	sop_median_confirms	0.619	sop_median_confirms
1318	77454515	26	212	186	199	TRUE	FALSE	FALSE	50	upper_limit	FALSE	C	TRUE	0.041	0.83	0.049	0.041	0.53	0.077	0.044	sop_median_confirms	0.095	sop_median_confirms
1319	84813020	4	374	378	376	FALSE	TRUE	FALSE	40	upper_limit	FALSE	B	FALSE	0.092	0.758	0.121	0.126	0.646	0.195	0.106	sop_median_confirms	0.178	sop_median_confirms
1320	90508263	3	1574	1571	1573	TRUE	FALSE	FALSE	384000	quantitative	TRUE	C	TRUE	1.797	0.709	2.535	1.44	0.509	2.829	2.535	sop_singlet	2.829	sop_singlet
1321	58907905	3	49	46	48	TRUE	FALSE	FALSE	3200	quantitative	TRUE	C	TRUE	0.045	0.746	0.06	0.16	0.613	0.261	0.068	sop_median_confirms	0.122	sop_median_confirms
1322	89285803	2	703	701	702	TRUE	FALSE	FALSE	135000	quantitative	TRUE	C	TRUE	0.635	0.764	0.831	0.578	0.529	1.093	0.699	sop_median_confirms	1.067	sop_median_confirms
1323	97600706	88	324	236	280	TRUE	FALSE	FALSE	9830	quantitative	TRUE	C	TRUE	2.315	0.816	2.837	2.132	0.631	3.379	2.837	sop_singlet	3.379	sop_singlet
1324	71354426	NA	NA	NA	NA	TRUE	FALSE	FALSE	223860	quantitative	TRUE	B	TRUE	2.776	0.817	3.398	2.379	0.643	3.7	3.398	sop_singlet	3.7	sop_singlet
1325	30668316	113	921	808	865	TRUE	FALSE	FALSE	7140	quantitative	TRUE	C	TRUE	2.498	0.91	2.745	2.451	0.809	3.03	2.745	sop_singlet	3.03	sop_singlet
1326	89645558	127	537	410	474	FALSE	TRUE	FALSE	40	upper_limit	FALSE	B	FALSE	0.477	0.75	0.636	0.56	0.755	0.742	0.485	sop_median_confirms	0.628	sop_median_confirms
1327	21065139	178	969	791	880	TRUE	FALSE	FALSE	1490000	quantitative	TRUE	C	TRUE	3.135	0.704	4.453	2.545	0.549	4.636	4.453	sop_singlet	4.636	sop_singlet
1328	59917277	56	91	35	63	TRUE	FALSE	FALSE	1701	quantitative	TRUE	B	TRUE	0.246	0.972	0.253	0.255	0.56	0.455	0.244	sop_median_confirms	0.471	sop_median_confirms
1329	13020367	88	1276	1188	1232	TRUE	FALSE	FALSE	37500	quantitative	TRUE	C	TRUE	3.586	0.703	5.101	3.31	0.631	5.246	5.101	sop_singlet	5.246	sop_singlet
1330	21957405	88	153	65	109	TRUE	FALSE	FALSE	3800	quantitative	TRUE	C	TRUE	1.874	0.972	1.928	1.495	0.56	2.67	2.017	sop_median_confirms	2.67	sop_singlet
1331	21807208	85	233	148	191	TRUE	FALSE	FALSE	6590	quantitative	TRUE	C	TRUE	1.393	0.764	1.823	1.231	0.529	2.327	1.756	sop_median_confirms	2.327	sop_singlet
1332	38729330	84	1580	1496	1538	TRUE	FALSE	FALSE	47000	quantitative	TRUE	C	TRUE	3.693	0.804	4.593	3.37	0.836	4.031	4.593	sop_singlet	4.031	sop_singlet
1333	81049946	NA	NA	NA	NA	TRUE	FALSE	FALSE	NA	NA	NA	B	FALSE	3.254	0.668	4.871	2.935	0.603	4.867	4.871	sop_singlet	4.867	sop_singlet
1334	96777590	12	680	668	674	TRUE	FALSE	FALSE	9220	quantitative	TRUE	D	TRUE	1.629	0.752	2.166	1.322	0.707	1.87	2.166	sop_singlet	2.026	sop_median_confirms
1335	86754989	56	1323	1267	1295	FALSE	TRUE	FALSE	40	upper_limit	FALSE	B	FALSE	0.178	0.734	0.243	0.384	0.877	0.438	0.203	sop_median_confirms	0.416	sop_median_confirms
1336	44539911	11	3309	3298	3304	FALSE	TRUE	FALSE	40	upper_limit	FALSE	B	FALSE	0.068	0.738	0.092	0.097	0.667	0.145	0.086	sop_median_confirms	0.098	sop_median_confirms
1337	89755954	12	1186	1174	1180	TRUE	FALSE	FALSE	99400	quantitative	TRUE	A1	TRUE	2.749	0.795	3.458	3.089	0.546	5.658	3.458	sop_singlet	5.658	sop_singlet
1338	74435865	84	402	318	360	TRUE	FALSE	FALSE	4700	quantitative	TRUE	C	TRUE	2.534	0.712	3.559	2.756	0.645	4.273	3.559	sop_singlet	4.273	sop_singlet
1339	11018648	217	800	583	692	TRUE	FALSE	FALSE	2998	quantitative	TRUE	B	FALSE	2.496	0.65	3.84	2.073	0.622	3.333	3.84	sop_singlet	3.333	sop_singlet
1340	34942794	49	386	337	362	TRUE	FALSE	FALSE	19948	quantitative	TRUE	C	TRUE	1.838	0.65	2.828	1.817	0.622	2.921	2.828	sop_singlet	2.921	sop_singlet
1341	34049530	40	379	339	359	TRUE	FALSE	FALSE	12600	quantitative	TRUE	D	TRUE	2.544	0.817	3.114	2.51	0.643	3.904	3.114	sop_singlet	3.904	sop_singlet
1342	98319431	7	1026	1019	1023	TRUE	FALSE	FALSE	660000	quantitative	TRUE	C	TRUE	3.585	0.83	4.319	2.879	0.53	5.432	4.319	sop_singlet	5.432	sop_singlet
1343	66525979	NA	NA	NA	NA	TRUE	FALSE	TRUE	143	quantitative	TRUE	B	FALSE	2.988	0.71	4.208	2.855	0.563	5.071	4.208	sop_singlet	5.071	sop_singlet
1344	39987669	NA	NA	NA	NA	TRUE	FALSE	FALSE	NA	NA	NA	B	FALSE	2.781	0.758	3.669	3.052	0.646	4.724	3.669	sop_singlet	4.724	sop_singlet
1345	63788376	109	250	141	196	TRUE	FALSE	FALSE	18608	quantitative	TRUE	C	TRUE	0.984	0.65	1.514	0.93	0.622	1.495	1.334	sop_median_confirms	1.342	sop_median_confirms
1346	25169259	31	128	97	113	TRUE	FALSE	FALSE	3580	quantitative	TRUE	C	TRUE	0.666	0.709	0.939	0.937	0.509	1.841	1.028	sop_median_confirms	1.535	sop_median_confirms
1347	73634169	10	910	920	915	TRUE	FALSE	FALSE	7985	quantitative	TRUE	B	FALSE	1.295	0.758	1.708	1.67	0.646	2.585	1.691	sop_median_confirms	2.585	sop_singlet
1348	28605999	90	345	255	300	TRUE	FALSE	FALSE	28900	quantitative	TRUE	A1	TRUE	1.745	0.703	2.482	1.669	0.631	2.645	2.482	sop_singlet	2.645	sop_singlet
1349	94855008	165	957	792	875	TRUE	FALSE	FALSE	93500	quantitative	TRUE	C	TRUE	2.882	0.752	3.832	2.372	0.707	3.355	3.832	sop_singlet	3.355	sop_singlet
1350	69178334	NA	NA	NA	NA	TRUE	FALSE	FALSE	NA	NA	NA	B	FALSE	2.762	0.668	4.135	2.851	0.603	4.728	4.135	sop_singlet	4.728	sop_singlet
1351	21033559	85	1568	1483	1526	TRUE	FALSE	FALSE	2880	quantitative	TRUE	C	TRUE	2.122	0.752	2.822	2.26	0.707	3.197	2.822	sop_singlet	3.197	sop_singlet
1352	92074368	8	561	553	557	FALSE	TRUE	FALSE	40	upper_limit	FALSE	B	FALSE	0.18	0.716	0.251	0.464	0.805	0.576	0.262	sop_median_confirms	0.545	sop_median_confirms
1353	62248333	88	746	658	702	TRUE	FALSE	FALSE	14300	quantitative	TRUE	C	TRUE	2.96	0.649	4.561	2.974	0.742	4.008	4.561	sop_singlet	4.008	sop_singlet
1354	69178334	NA	NA	NA	NA	TRUE	FALSE	FALSE	NA	NA	NA	B	FALSE	2.982	0.812	3.672	2.415	0.503	4.801	3.672	sop_singlet	4.801	sop_singlet
1355	70306023	11	372	361	367	FALSE	TRUE	FALSE	40	upper_limit	FALSE	B	FALSE	0.198	0.972	0.204	0.221	0.56	0.395	0.176	sop_median_confirms	0.45	sop_median_confirms
1356	52831894	48	103	55	79	TRUE	FALSE	FALSE	50	upper_limit	FALSE	D	TRUE	0.087	0.752	0.116	0.14	0.707	0.198	0.152	sop_median_confirms	0.121	sop_median_confirms
1357	32930477	12	347	335	341	TRUE	FALSE	FALSE	3490	quantitative	TRUE	D	TRUE	0.997	0.752	1.326	1.072	0.742	1.445	1.529	sop_median_confirms	1.358	sop_median_confirms
1358	79142077	78	196	118	157	TRUE	FALSE	FALSE	943	quantitative	TRUE	B	FALSE	1.439	0.746	1.929	1.158	0.613	1.889	1.699	sop_median_confirms	1.691	sop_median_confirms
1359	47191842	76	2629	2553	2591	FALSE	TRUE	FALSE	40	upper_limit	FALSE	B	FALSE	3.167	0.719	4.405	2.721	0.568	4.79	4.405	sop_singlet	4.79	sop_singlet
1360	52057997	2	361	359	360	TRUE	FALSE	FALSE	12400	quantitative	TRUE	C	TRUE	1.523	0.758	2.009	1.814	0.646	2.808	2.009	sop_singlet	2.808	sop_singlet
1361	12776454	NA	NA	NA	NA	TRUE	FALSE	FALSE	7926586	quantitative	TRUE	B	FALSE	0.052	0.734	0.071	0.072	0.877	0.082	0.065	sop_median_confirms	0.107	sop_median_confirms
1362	43026603	NA	NA	NA	NA	TRUE	FALSE	TRUE	40	upper_limit	FALSE	B	FALSE	2.453	0.972	2.524	2.101	0.56	3.752	2.524	sop_singlet	3.752	sop_singlet
1363	48871868	15	357	342	350	TRUE	FALSE	FALSE	3450	quantitative	TRUE	BC	TRUE	2.633	0.719	3.662	2.756	0.568	4.852	3.662	sop_singlet	4.852	sop_singlet
1364	73213322	110	196	86	141	TRUE	FALSE	FALSE	1458	quantitative	TRUE	B	TRUE	2.37	0.817	2.901	2.034	0.643	3.163	2.901	sop_singlet	3.163	sop_singlet
1365	84964751	11	150	139	145	TRUE	FALSE	FALSE	6550	quantitative	TRUE	B	FALSE	0.49	0.752	0.652	0.585	0.707	0.827	0.693	sop_median_confirms	0.905	sop_median_confirms
1366	96375571	605	1460	855	1158	TRUE	FALSE	FALSE	11071	quantitative	TRUE	B	FALSE	2.537	0.758	3.347	2.769	0.646	4.286	3.347	sop_singlet	4.286	sop_singlet
1367	60084604	NA	NA	NA	NA	TRUE	FALSE	FALSE	NA	NA	NA	B	FALSE	3.217	0.711	4.525	3.062	0.612	5.003	4.525	sop_singlet	5.003	sop_singlet
1368	96777590	12	1015	1003	1009	TRUE	FALSE	FALSE	19600	quantitative	TRUE	D	TRUE	1.85	0.746	2.48	1.44	0.613	2.349	2.48	sop_singlet	2.349	sop_singlet
1369	36468739	NA	NA	NA	NA	TRUE	FALSE	FALSE	7142	quantitative	TRUE	B	FALSE	2.939	0.668	4.4	2.571	0.603	4.264	4.4	sop_singlet	4.264	sop_singlet
1370	21923221	NA	NA	NA	NA	TRUE	FALSE	FALSE	NA	NA	NA	B	FALSE	3.119	0.66	4.726	2.627	0.571	4.601	4.726	sop_singlet	4.601	sop_singlet
1371	55323955	407	1245	838	1042	TRUE	FALSE	FALSE	5690	quantitative	TRUE	B	FALSE	2.778	0.66	4.209	2.377	0.571	4.163	4.209	sop_singlet	4.163	sop_singlet
1372	74923412	122	418	296	357	TRUE	FALSE	FALSE	1170	quantitative	TRUE	D	TRUE	3.383	0.746	4.535	2.874	0.613	4.688	4.535	sop_singlet	4.688	sop_singlet
1373	63644215	86	905	819	862	TRUE	FALSE	FALSE	1160000	quantitative	TRUE	D	TRUE	2.947	0.712	4.139	2.671	0.645	4.141	4.139	sop_singlet	4.141	sop_singlet
1374	87018571	NA	NA	NA	NA	TRUE	FALSE	TRUE	40	upper_limit	FALSE	B	FALSE	2.126	0.972	2.187	1.639	0.56	2.927	2.187	sop_singlet	2.927	sop_singlet
1375	63788376	109	190	81	136	TRUE	FALSE	FALSE	28584	quantitative	TRUE	C	TRUE	0.601	0.66	0.911	0.736	0.571	1.289	0.878	sop_median_confirms	1.206	sop_median_confirms
1376	57862418	95	569	474	522	TRUE	FALSE	FALSE	68500	quantitative	TRUE	A1	TRUE	2.799	0.734	3.813	3.29	0.877	3.751	3.813	sop_singlet	3.751	sop_singlet
1377	97048424	NA	NA	NA	NA	TRUE	FALSE	TRUE	20	upper_limit	FALSE	B	FALSE	2.779	0.704	3.947	2.832	0.549	5.158	3.947	sop_singlet	5.158	sop_singlet
1378	38908052	28	121	93	107	TRUE	FALSE	FALSE	38100	quantitative	TRUE	D	TRUE	3.467	0.668	5.19	3.689	0.603	6.118	5.19	sop_singlet	6.118	sop_singlet
1379	88516892	14	1509	1495	1502	TRUE	FALSE	FALSE	2742	quantitative	TRUE	B	FALSE	3.701	0.812	4.558	3.543	0.503	7.044	4.558	sop_singlet	7.044	sop_singlet
1380	23428700	55	110	55	83	TRUE	FALSE	FALSE	NA	NA	NA	B	TRUE	0.052	0.803	0.065	0.098	0.618	0.159	0.065	sop_median_confirms	0.185	sop_median_confirms
1381	43634910	NA	NA	NA	NA	TRUE	FALSE	FALSE	NA	NA	NA	B	FALSE	3.7	0.668	5.539	3.382	0.603	5.609	5.539	sop_singlet	5.609	sop_singlet
1382	67692836	83	239	156	198	TRUE	FALSE	FALSE	1170	quantitative	TRUE	A1D	TRUE	0.602	0.668	0.901	0.592	0.603	0.982	0.785	sop_median_confirms	1.065	sop_median_confirms
1383	91779444	89	133	44	89	TRUE	FALSE	FALSE	420000	quantitative	TRUE	A1	TRUE	0.599	0.746	0.803	0.877	0.707	1.24	0.672	sop_median_confirms	1.211	sop_median_confirms
1384	76524733	25	216	191	204	TRUE	FALSE	FALSE	4890	quantitative	TRUE	C	TRUE	0.943	0.795	1.186	0.88	0.546	1.612	1.138	sop_median_confirms	1.306	sop_median_confirms
1385	79142077	78	224	146	185	TRUE	FALSE	FALSE	3327	quantitative	TRUE	B	FALSE	1.387	0.734	1.89	1.914	0.877	2.182	1.53	sop_median_confirms	2.182	sop_singlet
1386	67219673	105	162	57	110	TRUE	FALSE	FALSE	3147643	quantitative	TRUE	B	FALSE	0.777	0.703	1.105	1.193	0.631	1.891	0.928	sop_median_confirms	1.579	sop_median_confirms
1387	48995823	34	2334	2300	2317	FALSE	TRUE	FALSE	40	upper_limit	FALSE	B	FALSE	1.401	0.719	1.949	1.398	0.568	2.461	1.844	sop_median_confirms	2.461	sop_singlet
1388	39785559	89	577	488	533	TRUE	FALSE	FALSE	20600	quantitative	TRUE	A1	TRUE	1.991	0.734	2.713	1.134	0.666	1.703	2.713	sop_singlet	2.878	sop_median_confirms
1389	16284138	180	227	47	137	TRUE	FALSE	FALSE	157	quantitative	TRUE	B	FALSE	1.266	0.804	1.575	1.39	0.836	1.663	1.575	sop_singlet	1.887	sop_median_confirms
1390	94012034	NA	NA	NA	NA	FALSE	FALSE	TRUE	NA	NA	NA	B	FALSE	1.44	0.65	2.215	1.243	0.622	1.998	2.215	sop_singlet	1.892	sop_median_confirms
1391	52842666	83	401	318	360	TRUE	FALSE	FALSE	55100	quantitative	TRUE	C	TRUE	3.054	0.762	4.008	3.309	0.537	6.162	4.008	sop_singlet	6.162	sop_singlet
1392	68369039	88	751	663	707	TRUE	FALSE	FALSE	53900	quantitative	TRUE	C	TRUE	2.471	0.712	3.471	2.379	0.645	3.688	3.471	sop_singlet	3.688	sop_singlet
1393	98277900	91	398	307	353	TRUE	FALSE	FALSE	406	quantitative	TRUE	D	TRUE	0.966	0.711	1.359	0.755	0.612	1.234	1.249	sop_median_confirms	1.45	sop_median_confirms
1394	57484046	NA	NA	NA	NA	TRUE	FALSE	FALSE	NA	NA	NA	B	FALSE	3.535	0.803	4.402	3.381	0.618	5.471	4.402	sop_singlet	5.471	sop_singlet
1395	31684827	NA	NA	NA	NA	TRUE	FALSE	FALSE	NA	NA	NA	B	FALSE	2.685	0.668	4.019	3.101	0.603	5.143	4.019	sop_singlet	5.143	sop_singlet
1396	72748497	3	1044	1041	1043	TRUE	FALSE	FALSE	122	quantitative	TRUE	A1	TRUE	2.324	0.752	3.09	2.483	0.707	3.512	3.09	sop_singlet	3.512	sop_singlet
1397	20959545	82	745	663	704	TRUE	FALSE	FALSE	184000	quantitative	TRUE	C	TRUE	3.308	0.83	3.986	3.208	0.53	6.053	3.986	sop_singlet	6.053	sop_singlet
1398	27828042	272	497	225	361	TRUE	FALSE	FALSE	NA	NA	NA	D	TRUE	0.778	0.711	1.094	0.968	0.612	1.582	0.867	sop_median_confirms	1.552	sop_median_confirms
1399	53321228	3	477	474	476	TRUE	FALSE	FALSE	19100	quantitative	TRUE	A1	TRUE	2.349	0.765	3.071	2.437	0.787	3.097	3.071	sop_singlet	3.097	sop_singlet
1400	39464491	87	905	818	862	TRUE	FALSE	FALSE	355000	quantitative	TRUE	C	TRUE	3.735	0.91	4.104	3.319	0.787	4.217	4.104	sop_singlet	4.217	sop_singlet
1401	49777702	NA	NA	569	NA	TRUE	FALSE	FALSE	1964	quantitative	TRUE	B	FALSE	3.022	0.746	4.051	2.693	0.613	4.393	4.051	sop_singlet	4.393	sop_singlet
1402	39680594	NA	NA	NA	144	TRUE	FALSE	FALSE	8220	quantitative	TRUE	B	TRUE	0.148	0.711	0.208	0.197	0.612	0.322	0.212	sop_median_confirms	0.265	sop_median_confirms
1403	66674820	89	753	664	709	TRUE	FALSE	FALSE	50	upper_limit	FALSE	C	TRUE	1.165	0.734	1.587	1.723	0.877	1.965	1.264	sop_median_confirms	1.903	sop_median_confirms
1404	85124927	49	1235	1186	1211	TRUE	FALSE	FALSE	109227	quantitative	TRUE	B	FALSE	2.841	0.709	4.007	2.801	0.509	5.503	4.007	sop_singlet	5.503	sop_singlet
1405	26464992	10	2554	2564	2559	FALSE	TRUE	FALSE	40	upper_limit	FALSE	B	FALSE	0.397	0.812	0.489	0.367	0.503	0.73	0.474	sop_median_confirms	0.725	sop_median_confirms
1406	78372016	4	169	173	171	TRUE	FALSE	FALSE	826	quantitative	TRUE	B	TRUE	0.377	0.711	0.53	0.422	0.612	0.69	0.563	sop_median_confirms	0.65	sop_median_confirms
1407	78944517	13	855	842	849	TRUE	FALSE	FALSE	33700	quantitative	TRUE	A1	TRUE	3.528	0.83	4.251	2.982	0.53	5.626	4.251	sop_singlet	5.626	sop_singlet
1408	35399222	13	199	186	193	TRUE	FALSE	FALSE	370	quantitative	TRUE	D	TRUE	0.144	0.738	0.195	0.005	0.667	0.007	0.167	sop_median_confirms	0.289	sop_median_confirms
1409	92375266	12	513	501	507	TRUE	FALSE	FALSE	7860	quantitative	TRUE	A1	TRUE	2.011	0.91	2.21	1.95	0.787	2.478	2.21	sop_singlet	2.478	sop_singlet
1410	79768827	408	1229	821	1025	TRUE	FALSE	FALSE	2333	quantitative	TRUE	B	FALSE	3.481	0.765	4.55	3.528	0.787	4.483	4.55	sop_singlet	4.483	sop_singlet
1411	98277900	91	156	65	111	TRUE	FALSE	FALSE	5280	quantitative	TRUE	D	TRUE	0.083	0.711	0.117	0.153	0.612	0.25	0.114	sop_median_confirms	0.242	sop_median_confirms
1412	51474272	NA	NA	NA	NA	TRUE	FALSE	FALSE	NA	NA	NA	B	FALSE	3.027	0.758	3.993	3.722	0.646	5.762	3.993	sop_singlet	5.762	sop_singlet
1413	89553921	NA	NA	NA	NA	TRUE	FALSE	TRUE	NA	NA	NA	B	FALSE	2.407	0.762	3.159	1.9	0.537	3.538	3.159	sop_singlet	3.538	sop_singlet
1414	95260331	15	101	86	94	TRUE	FALSE	FALSE	6747	quantitative	TRUE	C	TRUE	0.739	0.65	1.137	0.646	0.622	1.039	0.944	sop_median_confirms	1.135	sop_median_confirms
1415	16284138	180	307	127	217	TRUE	FALSE	FALSE	2188	quantitative	TRUE	B	FALSE	1.308	0.83	1.576	1.084	0.53	2.045	1.599	sop_median_confirms	2.045	sop_singlet
1416	68369039	88	1580	1492	1536	TRUE	FALSE	FALSE	24800	quantitative	TRUE	C	TRUE	2.491	0.649	3.838	2.315	0.742	3.12	3.838	sop_singlet	3.12	sop_singlet
1417	75058856	NA	NA	NA	475	TRUE	FALSE	FALSE	61066	quantitative	TRUE	B	TRUE	3.291	0.704	4.675	2.832	0.549	5.158	4.675	sop_singlet	5.158	sop_singlet
1418	96588334	2	97	95	96	TRUE	FALSE	FALSE	15000	quantitative	TRUE	A1	TRUE	0.239	0.817	0.293	0.399	0.643	0.621	0.261	sop_median_confirms	0.562	sop_median_confirms
1419	33346237	33	378	345	362	TRUE	FALSE	FALSE	50	upper_limit	FALSE	C	TRUE	0.395	0.704	0.561	0.445	0.549	0.811	0.488	sop_median_confirms	0.77	sop_median_confirms
1420	92596896	3	108	105	107	TRUE	FALSE	FALSE	358	quantitative	TRUE	C	TRUE	0.107	0.83	0.129	0.127	0.53	0.24	0.096	sop_median_confirms	0.267	sop_median_confirms
1421	69080267	104	134	30	82	TRUE	FALSE	FALSE	156000	quantitative	TRUE	C	TRUE	0.682	0.765	0.892	0.816	0.787	1.037	0.882	sop_median_confirms	1.033	sop_median_confirms
1422	94861155	81	191	110	151	TRUE	FALSE	FALSE	3050	quantitative	TRUE	C	TRUE	0.474	0.91	0.521	0.942	0.787	1.197	0.488	sop_median_confirms	1.16	sop_median_confirms
1423	53819006	80	149	69	109	TRUE	FALSE	FALSE	863000	quantitative	TRUE	A1	TRUE	0.387	0.711	0.544	0.431	0.612	0.704	0.562	sop_median_confirms	0.688	sop_median_confirms
1424	35276348	88	1244	1156	1200	TRUE	FALSE	FALSE	63000	quantitative	TRUE	C	TRUE	3.222	0.712	4.525	3.105	0.645	4.814	4.525	sop_singlet	4.814	sop_singlet
1425	77505418	20	918	898	908	TRUE	FALSE	FALSE	51	quantitative	TRUE	B	FALSE	0.181	0.704	0.257	0.244	0.549	0.444	0.293	sop_median_confirms	0.445	sop_median_confirms
1426	82945509	83	1581	1498	1540	TRUE	FALSE	FALSE	18200	quantitative	TRUE	C	TRUE	3.099	0.649	4.775	3.148	0.742	4.243	4.775	sop_singlet	4.243	sop_singlet
1427	39495163	92	220	128	174	TRUE	FALSE	FALSE	3409	quantitative	TRUE	B	FALSE	2.572	0.738	3.485	2.467	0.667	3.699	3.485	sop_singlet	3.699	sop_singlet
1428	52693470	NA	NA	NA	NA	TRUE	FALSE	FALSE	NA	NA	NA	B	FALSE	3.405	0.668	5.097	3.766	0.603	6.245	5.097	sop_singlet	6.245	sop_singlet
1429	16178114	NA	NA	NA	NA	TRUE	FALSE	FALSE	NA	NA	NA	B	FALSE	3.311	0.812	4.078	3.075	0.503	6.113	4.078	sop_singlet	6.113	sop_singlet
1430	19219536	NA	NA	NA	NA	FALSE	TRUE	TRUE	NA	NA	NA	B	FALSE	0.825	0.812	1.016	0.508	0.503	1.01	1.264	sop_median_confirms	1.111	sop_median_confirms
1431	91640965	NA	NA	NA	NA	TRUE	FALSE	FALSE	NA	NA	NA	B	FALSE	2.526	0.655	3.856	2.465	0.678	3.636	3.856	sop_singlet	3.636	sop_singlet
1432	99127022	97	744	647	696	TRUE	FALSE	FALSE	689	quantitative	TRUE	A1	TRUE	0.637	0.712	0.895	0.774	0.645	1.2	0.717	sop_median_confirms	0.953	sop_median_confirms
1433	68675817	13	94	81	88	TRUE	FALSE	FALSE	31900	quantitative	TRUE	D	TRUE	0.435	0.752	0.578	0.541	0.707	0.765	0.698	sop_median_confirms	0.74	sop_median_confirms
1434	33536069	NA	NA	NA	NA	TRUE	FALSE	FALSE	NA	NA	NA	B	FALSE	3.382	0.668	5.063	3.35	0.603	5.556	5.063	sop_singlet	5.556	sop_singlet
1435	64852726	NA	NA	NA	NA	TRUE	FALSE	FALSE	NA	NA	NA	B	FALSE	3.628	0.66	5.497	3.505	0.571	6.138	5.497	sop_singlet	6.138	sop_singlet
1436	78372016	4	85	89	87	TRUE	FALSE	FALSE	173	quantitative	TRUE	B	TRUE	0.125	0.719	0.174	0.108	0.568	0.19	0.129	sop_median_confirms	0.228	sop_median_confirms
1437	67201838	10	762	772	767	TRUE	FALSE	FALSE	25105	quantitative	TRUE	B	FALSE	2.755	0.812	3.393	2.133	0.503	4.241	3.393	sop_singlet	4.241	sop_singlet
1438	96375571	605	2944	2339	2642	FALSE	TRUE	FALSE	40	upper_limit	FALSE	B	FALSE	1.33	0.711	1.871	1.157	0.612	1.891	1.697	sop_median_confirms	1.943	sop_median_confirms
1439	52576216	12	442	454	448	TRUE	FALSE	FALSE	42500	quantitative	TRUE	C	TRUE	2.678	0.649	4.126	2.666	0.742	3.593	4.126	sop_singlet	3.593	sop_singlet
1440	77306266	2180	2932	752	1842	TRUE	FALSE	FALSE	42122	quantitative	TRUE	B	FALSE	1.956	0.762	2.567	2.728	0.537	5.08	2.567	sop_singlet	5.08	sop_singlet
1441	61837957	141	1250	1109	1180	TRUE	FALSE	FALSE	16378	quantitative	TRUE	B	FALSE	1.683	0.91	1.849	1.912	0.787	2.429	1.958	sop_median_confirms	2.429	sop_singlet
1442	47810358	87	751	664	708	TRUE	FALSE	FALSE	31322	quantitative	TRUE	B	FALSE	2.765	0.762	3.629	2.87	0.537	5.345	3.629	sop_singlet	5.345	sop_singlet
1443	80142353	154	2766	2612	2689	TRUE	FALSE	FALSE	1316	quantitative	TRUE	B	FALSE	3.415	0.91	3.753	2.951	0.809	3.648	3.753	sop_singlet	3.648	sop_singlet
1444	97117731	77	246	169	208	TRUE	FALSE	FALSE	18043	quantitative	TRUE	B	FALSE	1.449	0.716	2.024	1.589	0.805	1.974	2.024	sop_singlet	2.183	sop_median_confirms
1445	87935204	2	322	320	321	TRUE	FALSE	FALSE	655000	quantitative	TRUE	C	TRUE	3.355	0.812	4.132	2.872	0.503	5.71	4.132	sop_singlet	5.71	sop_singlet
1446	81374148	NA	NA	NA	NA	TRUE	FALSE	FALSE	NA	NA	NA	B	FALSE	2.156	0.719	2.999	2.263	0.568	3.984	2.999	sop_singlet	3.984	sop_singlet
1447	19219536	NA	NA	NA	NA	TRUE	FALSE	TRUE	NA	NA	NA	B	FALSE	0.84	0.734	1.144	1.136	0.877	1.295	1.134	sop_median_confirms	1.321	sop_median_confirms
1448	27504021	62	627	565	596	TRUE	FALSE	FALSE	7056	quantitative	TRUE	B	FALSE	2.305	0.795	2.899	1.942	0.546	3.557	2.899	sop_singlet	3.557	sop_singlet
1449	48220694	82	318	236	277	TRUE	FALSE	FALSE	104000	quantitative	TRUE	C	TRUE	1.209	0.831	1.455	1.645	0.896	1.836	1.588	sop_median_confirms	2.077	sop_median_confirms
1450	26815339	89	911	822	867	TRUE	FALSE	FALSE	3870	quantitative	TRUE	C	TRUE	3.621	0.746	4.854	3.067	0.613	5.003	4.854	sop_singlet	5.003	sop_singlet
1451	28605999	90	429	339	384	TRUE	FALSE	FALSE	26000	quantitative	TRUE	A1	TRUE	1.614	0.738	2.187	1.579	0.667	2.367	2.187	sop_singlet	2.367	sop_singlet
1452	55787304	48	105	57	81	TRUE	FALSE	FALSE	8123	quantitative	TRUE	B	FALSE	0.395	0.795	0.497	0.539	0.546	0.987	0.474	sop_median_confirms	0.927	sop_median_confirms
1453	81592014	1	185	184	185	TRUE	FALSE	FALSE	225000	quantitative	TRUE	A1	TRUE	2.972	0.649	4.579	3.037	0.742	4.093	4.579	sop_singlet	4.093	sop_singlet
1454	73272229	0	1780	1780	1780	FALSE	TRUE	FALSE	40	upper_limit	FALSE	B	FALSE	0.036	0.711	0.051	0.101	0.612	0.165	0.039	sop_median_confirms	0.211	sop_median_confirms
1455	10862729	112	588	476	532	TRUE	FALSE	FALSE	61700	quantitative	TRUE	A1	TRUE	1.022	0.765	1.336	1.432	0.787	1.82	1.455	sop_median_confirms	1.696	sop_median_confirms
1456	63661671	13	44	31	38	TRUE	FALSE	FALSE	115094	quantitative	TRUE	B	FALSE	0.422	0.764	0.552	0.51	0.529	0.964	0.511	sop_median_confirms	0.809	sop_median_confirms
1457	31626898	84	1248	1164	1206	TRUE	FALSE	FALSE	72780	quantitative	TRUE	C	TRUE	3.337	0.738	4.522	3.249	0.667	4.871	4.522	sop_singlet	4.871	sop_singlet
1458	89306213	NA	NA	NA	NA	TRUE	FALSE	FALSE	NA	NA	NA	B	FALSE	3.57	0.972	3.673	3.297	0.56	5.888	3.673	sop_singlet	5.888	sop_singlet
1459	42344742	64	802	738	770	TRUE	FALSE	FALSE	31793	quantitative	TRUE	B	FALSE	3.054	0.709	4.307	2.572	0.509	5.053	4.307	sop_singlet	5.053	sop_singlet
1460	85878471	NA	NA	NA	NA	FALSE	FALSE	TRUE	NA	NA	NA	B	FALSE	3.461	0.65	5.325	3.431	0.622	5.516	5.325	sop_singlet	5.516	sop_singlet
1461	85124927	49	1158	1109	1134	TRUE	FALSE	FALSE	63623	quantitative	TRUE	B	FALSE	2.929	0.75	3.905	3.039	0.64	4.748	3.905	sop_singlet	4.748	sop_singlet
1462	66671004	47	3489	3442	3466	FALSE	TRUE	FALSE	40	upper_limit	FALSE	B	FALSE	0.542	0.66	0.821	0.588	0.571	1.03	0.705	sop_median_confirms	1.036	sop_median_confirms
1463	48729761	NA	NA	NA	NA	TRUE	FALSE	FALSE	NA	NA	NA	B	FALSE	3.679	0.812	4.531	3.242	0.503	6.445	4.531	sop_singlet	6.445	sop_singlet
1464	34241051	185	283	98	191	TRUE	FALSE	FALSE	4986	quantitative	TRUE	B	TRUE	1.673	0.795	2.104	1.265	0.546	2.317	2.104	sop_singlet	2.317	sop_singlet
1465	40641681	228	700	472	586	TRUE	FALSE	FALSE	35401	quantitative	TRUE	B	FALSE	2.649	0.71	3.731	2.69	0.563	4.778	3.731	sop_singlet	4.778	sop_singlet
1466	30080153	44	266	222	244	TRUE	FALSE	FALSE	NA	NA	NA	C	TRUE	2.194	0.762	2.879	2.758	0.537	5.136	2.879	sop_singlet	5.136	sop_singlet
1467	65984235	66	158	92	125	TRUE	FALSE	FALSE	20924	quantitative	TRUE	C	TRUE	1.364	0.71	1.921	1.583	0.563	2.812	1.814	sop_median_confirms	2.812	sop_singlet
1468	27617218	89	676	587	632	TRUE	FALSE	FALSE	24400	quantitative	TRUE	A1	TRUE	1.272	0.804	1.582	1.824	0.836	2.182	1.66	sop_median_confirms	2.182	sop_singlet
1469	45689589	NA	NA	NA	NA	TRUE	FALSE	FALSE	NA	NA	NA	C	FALSE	0.618	0.712	0.868	0.698	0.645	1.082	0.787	sop_median_confirms	0.942	sop_median_confirms
1470	24453648	2292	2690	398	1544	FALSE	TRUE	FALSE	40	upper_limit	FALSE	B	FALSE	0.103	0.817	0.126	0.115	0.643	0.179	0.126	sop_median_confirms	0.2	sop_median_confirms
1471	65297987	23	719	696	708	TRUE	FALSE	FALSE	336000	quantitative	TRUE	B	FALSE	2.514	0.66	3.809	2.162	0.571	3.786	3.809	sop_singlet	3.786	sop_singlet
1472	30668316	113	334	221	278	TRUE	FALSE	FALSE	1590	quantitative	TRUE	C	TRUE	1.714	0.738	2.322	1.889	0.667	2.832	2.322	sop_singlet	2.832	sop_singlet
1473	96375571	605	2447	1842	2145	FALSE	TRUE	FALSE	40	upper_limit	FALSE	B	FALSE	1.794	0.709	2.53	1.793	0.509	3.523	2.53	sop_singlet	3.523	sop_singlet
1474	52842666	83	737	654	696	TRUE	FALSE	FALSE	44300	quantitative	TRUE	C	TRUE	3.514	0.816	4.306	3.444	0.767	4.49	4.306	sop_singlet	4.49	sop_singlet
1475	78944517	13	513	500	507	TRUE	FALSE	FALSE	24400	quantitative	TRUE	A1	TRUE	3.105	0.703	4.417	3.172	0.809	3.921	4.417	sop_singlet	3.921	sop_singlet
1476	37378649	172	773	601	687	FALSE	TRUE	FALSE	40	upper_limit	FALSE	B	FALSE	0.439	0.712	0.617	0.455	0.645	0.705	0.415	sop_median_confirms	0.543	sop_median_confirms
1477	21881442	25	74	49	62	TRUE	FALSE	FALSE	163368	quantitative	TRUE	B	TRUE	0.109	0.709	0.154	0.715	0.509	1.405	0.15	sop_median_confirms	1.296	sop_median_confirms
1478	25296811	91	1681	1590	1636	TRUE	FALSE	FALSE	181	quantitative	TRUE	B	FALSE	1.676	0.804	2.085	1.929	0.836	2.307	2.085	sop_singlet	2.307	sop_singlet
1479	78822444	10	3377	3387	3382	FALSE	TRUE	FALSE	40	upper_limit	FALSE	B	FALSE	3.26	0.65	5.015	2.916	0.622	4.688	5.015	sop_singlet	4.688	sop_singlet
1480	67201838	10	2613	2623	2618	FALSE	TRUE	FALSE	40	upper_limit	FALSE	B	FALSE	2.238	0.649	3.448	2.269	0.742	3.058	3.448	sop_singlet	3.058	sop_singlet
1481	46447872	2	116	114	115	TRUE	FALSE	FALSE	20400	quantitative	TRUE	C	TRUE	0.588	0.765	0.769	1.16	0.896	1.295	0.719	sop_median_confirms	1.295	sop_median_confirms
1482	28662649	15	244	229	237	TRUE	FALSE	FALSE	4597	quantitative	TRUE	BC	TRUE	2.63	0.803	3.275	2.286	0.618	3.699	3.275	sop_singlet	3.699	sop_singlet
1483	14574522	13	93	80	87	TRUE	FALSE	FALSE	11000	quantitative	TRUE	A1	TRUE	0.131	0.719	0.182	0.117	0.568	0.206	0.186	sop_median_confirms	0.259	sop_median_confirms
1484	11165499	NA	NA	NA	NA	TRUE	FALSE	FALSE	NA	NA	NA	B	FALSE	3.15	0.803	3.923	2.561	0.618	4.144	3.923	sop_singlet	4.144	sop_singlet
1485	47281508	33	117	84	101	TRUE	FALSE	FALSE	19377	quantitative	TRUE	C	TRUE	1.426	0.66	2.161	1.158	0.571	2.028	2.161	sop_singlet	2.028	sop_singlet
1486	33674314	48	228	180	204	TRUE	FALSE	FALSE	19861	quantitative	TRUE	B	FALSE	0.648	0.649	0.998	0.816	0.755	1.081	0.786	sop_median_confirms	0.949	sop_median_confirms
1487	39404348	NA	NA	NA	NA	FALSE	FALSE	TRUE	NA	NA	NA	B	FALSE	2.892	0.65	4.449	2.302	0.622	3.701	4.449	sop_singlet	3.701	sop_singlet
1488	55787304	48	148	100	124	TRUE	FALSE	FALSE	1323	quantitative	TRUE	B	FALSE	0.336	0.704	0.477	0.501	0.549	0.913	0.501	sop_median_confirms	0.901	sop_median_confirms
1489	16178114	NA	NA	NA	NA	TRUE	FALSE	FALSE	NA	NA	NA	B	FALSE	3.705	0.668	5.546	3.996	0.603	6.627	5.546	sop_singlet	6.627	sop_singlet
1490	40277290	85	145	60	103	TRUE	FALSE	FALSE	56	quantitative	TRUE	C	TRUE	0.109	0.83	0.131	0.117	0.53	0.221	0.116	sop_median_confirms	0.239	sop_median_confirms
1491	53070949	NA	NA	NA	NA	TRUE	FALSE	FALSE	NA	NA	NA	B	FALSE	1.221	0.764	1.598	1.717	0.529	3.246	1.564	sop_median_confirms	3.246	sop_singlet
1492	17083592	147	181	34	108	TRUE	FALSE	FALSE	306111	quantitative	TRUE	B	FALSE	1.042	0.734	1.42	1.545	0.877	1.762	1.272	sop_median_confirms	1.9	sop_median_confirms
1493	44656860	96	219	123	171	TRUE	FALSE	FALSE	133000	quantitative	TRUE	A1	TRUE	1.729	0.762	2.269	1.1	0.537	2.048	2.269	sop_singlet	2.048	sop_singlet
1494	98319431	7	706	699	703	TRUE	FALSE	FALSE	106000	quantitative	TRUE	C	TRUE	3.336	0.804	4.149	3.235	0.877	3.689	4.149	sop_singlet	3.689	sop_singlet
1495	48561962	NA	NA	NA	NA	TRUE	FALSE	FALSE	NA	NA	NA	B	FALSE	3.791	0.711	5.332	3.08	0.612	5.033	5.332	sop_singlet	5.033	sop_singlet
1496	76529771	595	1499	904	1202	FALSE	TRUE	FALSE	40	upper_limit	FALSE	B	FALSE	0.074	0.734	0.101	0.096	0.877	0.109	0.075	sop_median_confirms	0.135	sop_median_confirms
1497	22910556	91	1103	1012	1058	TRUE	FALSE	FALSE	62600	quantitative	TRUE	A1	TRUE	3.088	0.746	4.139	2.168	0.613	3.537	4.139	sop_singlet	3.537	sop_singlet
1498	30668316	113	1620	1507	1564	TRUE	FALSE	FALSE	NA	NA	NA	C	TRUE	3.542	0.752	4.71	3.101	0.707	4.386	4.71	sop_singlet	4.386	sop_singlet
1499	25508871	135	1128	993	1061	TRUE	FALSE	FALSE	7981	quantitative	TRUE	B	FALSE	2.291	0.704	3.254	2.015	0.549	3.67	3.254	sop_singlet	3.67	sop_singlet
1500	17917298	NA	NA	NA	NA	TRUE	FALSE	TRUE	NA	NA	NA	B	FALSE	2.968	0.71	4.18	2.873	0.563	5.103	4.18	sop_singlet	5.103	sop_singlet
1501	83092743	NA	NA	NA	NA	TRUE	FALSE	FALSE	NA	NA	NA	C	FALSE	0.1	0.752	0.133	0.126	0.707	0.178	0.15	sop_median_confirms	0.188	sop_median_confirms
1502	55323955	407	3784	3377	3581	FALSE	TRUE	FALSE	40	upper_limit	FALSE	B	FALSE	3.147	0.795	3.958	2.939	0.546	5.383	3.958	sop_singlet	5.383	sop_singlet
1503	83993956	3	224	221	223	TRUE	FALSE	FALSE	12800	quantitative	TRUE	D	TRUE	2.499	0.649	3.851	2.835	0.742	3.821	3.851	sop_singlet	3.821	sop_singlet
1504	43099682	NA	NA	NA	NA	TRUE	FALSE	FALSE	NA	NA	NA	B	FALSE	3.127	0.758	4.125	2.896	0.646	4.483	4.125	sop_singlet	4.483	sop_singlet
1505	98286969	10	603	613	608	FALSE	TRUE	FALSE	40	upper_limit	FALSE	B	FALSE	0.138	0.812	0.17	0.11	0.503	0.219	0.187	sop_median_confirms	0.279	sop_median_confirms
1506	98351953	100	1396	1296	1346	TRUE	FALSE	FALSE	134	quantitative	TRUE	A1	TRUE	2.966	0.716	4.142	2.935	0.805	3.646	4.142	sop_singlet	3.646	sop_singlet
1507	15429249	41	1054	1013	1034	FALSE	TRUE	FALSE	40	upper_limit	FALSE	B	FALSE	0.063	0.762	0.083	0.2	0.537	0.372	0.107	sop_median_confirms	0.158	sop_median_confirms
1508	35399222	13	871	858	865	TRUE	FALSE	FALSE	37300	quantitative	TRUE	D	TRUE	1.202	0.738	1.629	1.202	0.667	1.802	1.992	sop_median_confirms	1.509	sop_median_confirms
1509	63661671	13	63	50	57	TRUE	FALSE	FALSE	111086	quantitative	TRUE	B	FALSE	0.666	0.795	0.838	0.843	0.546	1.544	0.8	sop_median_confirms	1.165	sop_median_confirms
1510	64761507	88	399	311	355	TRUE	FALSE	FALSE	12800	quantitative	TRUE	C	TRUE	1.272	0.752	1.691	1.245	0.707	1.761	1.832	sop_median_confirms	1.803	sop_median_confirms
1511	82433097	128	394	266	330	TRUE	FALSE	FALSE	63200	quantitative	TRUE	A1	TRUE	2.765	0.711	3.889	2.238	0.612	3.657	3.889	sop_singlet	3.657	sop_singlet
1512	29470909	13	170	157	164	TRUE	FALSE	FALSE	24200	quantitative	TRUE	C	TRUE	0.221	0.716	0.309	0.54	0.805	0.671	0.276	sop_median_confirms	0.626	sop_median_confirms
1513	29648923	11	442	431	437	FALSE	TRUE	FALSE	40	upper_limit	FALSE	B	FALSE	0.089	0.83	0.107	0.131	0.53	0.247	0.095	sop_median_confirms	0.213	sop_median_confirms
1514	93428531	NA	NA	NA	NA	TRUE	FALSE	FALSE	NA	NA	NA	C	FALSE	1.886	0.704	2.679	1.694	0.549	3.086	2.679	sop_singlet	3.086	sop_singlet
1515	13757913	NA	NA	NA	NA	TRUE	FALSE	FALSE	NA	NA	NA	B	FALSE	3.455	0.65	5.315	3.348	0.622	5.383	5.315	sop_singlet	5.383	sop_singlet
1516	28173493	90	748	658	703	TRUE	FALSE	FALSE	3400	quantitative	TRUE	A1	TRUE	2.264	0.716	3.162	2.598	0.805	3.227	3.162	sop_singlet	3.227	sop_singlet
1517	40209538	10	48	38	43	TRUE	FALSE	FALSE	12231	quantitative	TRUE	B	TRUE	0.066	0.668	0.099	0.121	0.603	0.201	0.066	sop_median_confirms	0.225	sop_median_confirms
1518	76094755	NA	NA	NA	NA	TRUE	FALSE	FALSE	48600	quantitative	TRUE	B	FALSE	3.367	0.803	4.193	2.943	0.618	4.762	4.193	sop_singlet	4.762	sop_singlet
1519	45758746	84	201	117	159	TRUE	FALSE	FALSE	3380	quantitative	TRUE	C	TRUE	0.766	0.75	1.021	0.486	0.64	0.759	1.127	sop_median_confirms	1.057	sop_median_confirms
1520	26815339	89	191	102	147	TRUE	FALSE	FALSE	1230	quantitative	TRUE	C	TRUE	0.743	0.83	0.895	0.693	0.53	1.308	0.917	sop_median_confirms	1.344	sop_median_confirms
1521	89285803	2	531	529	530	TRUE	FALSE	FALSE	24524	quantitative	TRUE	C	TRUE	0.353	0.816	0.433	0.646	0.767	0.842	0.648	sop_median_confirms	0.995	sop_median_confirms
1522	23428700	55	188	133	161	TRUE	FALSE	FALSE	5787	quantitative	TRUE	B	TRUE	0.173	0.668	0.259	0.252	0.603	0.418	0.242	sop_median_confirms	0.445	sop_median_confirms
1523	93505993	NA	NA	29	NA	TRUE	FALSE	FALSE	6246	quantitative	TRUE	B	FALSE	0.542	0.972	0.558	0.548	0.56	0.979	0.635	sop_median_confirms	1.038	sop_median_confirms
1524	15429249	41	589	548	569	FALSE	TRUE	FALSE	40	upper_limit	FALSE	B	FALSE	0.096	0.764	0.126	0.072	0.529	0.136	0.114	sop_median_confirms	0.164	sop_median_confirms
1525	66863786	106	736	630	683	FALSE	TRUE	FALSE	40	upper_limit	FALSE	B	FALSE	0.097	0.66	0.147	0.162	0.571	0.284	0.156	sop_median_confirms	0.234	sop_median_confirms
1526	52262510	NA	NA	NA	NA	TRUE	FALSE	FALSE	NA	NA	NA	B	FALSE	3.628	0.655	5.539	3.592	0.678	5.298	5.539	sop_singlet	5.298	sop_singlet
1527	36173563	60	1167	1107	1137	TRUE	FALSE	FALSE	26391	quantitative	TRUE	B	FALSE	2.833	0.709	3.996	2.938	0.509	5.772	3.996	sop_singlet	5.772	sop_singlet
1528	94957601	112	770	658	714	TRUE	FALSE	FALSE	56900	quantitative	TRUE	C	TRUE	3.12	0.712	4.382	3.403	0.645	5.276	4.382	sop_singlet	5.276	sop_singlet
1529	48717466	106	2510	2404	2457	FALSE	TRUE	FALSE	40	upper_limit	FALSE	B	FALSE	2.247	0.83	2.707	1.913	0.53	3.609	2.707	sop_singlet	3.609	sop_singlet
1530	85124927	49	465	416	441	TRUE	FALSE	FALSE	30940	quantitative	TRUE	B	FALSE	2.48	0.703	3.528	2.342	0.631	3.712	3.528	sop_singlet	3.712	sop_singlet
1531	98797647	2	304	302	303	TRUE	FALSE	FALSE	168000	quantitative	TRUE	D	TRUE	0.193	0.719	0.268	0.319	0.568	0.562	0.243	sop_median_confirms	0.495	sop_median_confirms
1532	36863730	97	227	130	179	TRUE	FALSE	FALSE	93100	quantitative	TRUE	D	TRUE	1.116	0.752	1.484	1.997	0.707	2.825	1.802	sop_median_confirms	2.825	sop_singlet
1533	51143032	84	565	481	523	TRUE	FALSE	FALSE	1050	quantitative	TRUE	D	TRUE	0.373	0.716	0.521	0.531	0.805	0.66	0.419	sop_median_confirms	0.667	sop_median_confirms
1534	31736242	23	190	167	179	TRUE	FALSE	FALSE	399	quantitative	TRUE	C	TRUE	0.6	0.764	0.785	0.737	0.529	1.393	0.802	sop_median_confirms	1.368	sop_median_confirms
1535	55118463	NA	NA	NA	NA	TRUE	FALSE	TRUE	40	upper_limit	FALSE	B	FALSE	1.777	0.771	2.305	1.885	0.546	3.452	2.305	sop_singlet	3.452	sop_singlet
1536	97999080	123	784	661	723	TRUE	FALSE	FALSE	228909	quantitative	TRUE	B	FALSE	2.216	0.804	2.756	2.462	0.877	2.807	2.756	sop_singlet	2.807	sop_singlet
1537	59917277	56	102	46	74	TRUE	FALSE	FALSE	2179	quantitative	TRUE	B	TRUE	0.311	0.668	0.466	0.369	0.603	0.612	0.394	sop_median_confirms	0.624	sop_median_confirms
1538	11018648	217	3544	3327	3436	FALSE	TRUE	FALSE	40	upper_limit	FALSE	B	FALSE	2.199	0.738	2.98	2.207	0.667	3.309	2.98	sop_singlet	3.309	sop_singlet
1539	54296014	3	146	143	145	TRUE	FALSE	FALSE	29800	quantitative	TRUE	A1	TRUE	0.317	0.817	0.388	0.357	0.643	0.555	0.325	sop_median_confirms	0.645	sop_median_confirms
1540	47810358	87	843	756	800	TRUE	FALSE	FALSE	24471	quantitative	TRUE	B	FALSE	3.104	0.71	4.372	2.895	0.563	5.142	4.372	sop_singlet	5.142	sop_singlet
1541	96375571	605	1355	750	1053	TRUE	FALSE	FALSE	28493	quantitative	TRUE	B	FALSE	2.828	0.66	4.285	2.587	0.571	4.531	4.285	sop_singlet	4.531	sop_singlet
1542	97999080	123	1035	912	974	TRUE	FALSE	FALSE	186950	quantitative	TRUE	B	FALSE	1.654	0.709	2.333	1.528	0.509	3.002	2.333	sop_singlet	3.002	sop_singlet
1543	47277874	NA	NA	NA	NA	TRUE	FALSE	FALSE	NA	NA	NA	B	FALSE	3.516	0.758	4.639	3.805	0.646	5.89	4.639	sop_singlet	5.89	sop_singlet
1544	36714705	NA	NA	NA	NA	TRUE	FALSE	FALSE	NA	NA	NA	B	FALSE	3.468	0.762	4.551	3.54	0.537	6.592	4.551	sop_singlet	6.592	sop_singlet
1545	14313256	199	1216	1017	1117	TRUE	FALSE	FALSE	40	upper_limit	FALSE	B	FALSE	0.406	0.764	0.531	0.403	0.529	0.762	0.552	sop_median_confirms	0.604	sop_median_confirms
1546	61307900	75	232	157	195	TRUE	FALSE	FALSE	1480	quantitative	TRUE	C	TRUE	0.673	0.709	0.949	0.642	0.509	1.261	0.986	sop_median_confirms	0.997	sop_median_confirms
1547	72157170	102	327	225	276	TRUE	FALSE	FALSE	359	quantitative	TRUE	C	TRUE	2.341	0.795	2.945	2.048	0.546	3.751	2.945	sop_singlet	3.751	sop_singlet
1548	82986391	13	457	470	464	TRUE	FALSE	FALSE	39587	quantitative	TRUE	B	FALSE	1.836	0.703	2.612	2.293	0.809	2.834	2.612	sop_singlet	2.834	sop_singlet
1549	88394946	NA	NA	NA	NA	TRUE	FALSE	FALSE	NA	NA	NA	B	FALSE	2.536	0.758	3.346	2.802	0.646	4.337	3.346	sop_singlet	4.337	sop_singlet
1550	74479115	120	698	578	638	TRUE	FALSE	FALSE	14400	quantitative	TRUE	A1	TRUE	0.401	0.816	0.491	0.682	0.767	0.889	0.59	sop_median_confirms	1.053	sop_median_confirms
1551	75318808	NA	NA	NA	NA	TRUE	FALSE	FALSE	NA	NA	NA	C	FALSE	2.742	0.83	3.304	2.448	0.53	4.619	3.304	sop_singlet	4.619	sop_singlet
1552	49738337	11	550	539	545	FALSE	TRUE	FALSE	40	upper_limit	FALSE	B	FALSE	0.091	0.668	0.136	0.122	0.603	0.202	0.109	sop_median_confirms	0.19	sop_median_confirms
1553	27362224	NA	NA	NA	NA	TRUE	FALSE	TRUE	NA	NA	NA	B	FALSE	3.542	0.709	4.996	3.549	0.509	6.972	4.996	sop_singlet	6.972	sop_singlet
1554	21033559	85	1076	991	1034	TRUE	FALSE	FALSE	1110	quantitative	TRUE	C	TRUE	1.78	0.649	2.743	1.956	0.742	2.636	2.743	sop_singlet	2.636	sop_singlet
1555	51143032	84	731	647	689	TRUE	FALSE	FALSE	117000	quantitative	TRUE	D	TRUE	0.641	0.752	0.852	0.578	0.742	0.779	0.866	sop_median_confirms	0.805	sop_median_confirms
1556	38286094	NA	NA	NA	NA	TRUE	FALSE	FALSE	NA	NA	NA	B	FALSE	2.313	0.66	3.505	2.229	0.571	3.904	3.505	sop_singlet	3.904	sop_singlet
1557	45772835	NA	NA	NA	36	TRUE	FALSE	FALSE	1686000	quantitative	TRUE	B	TRUE	0.043	0.719	0.06	0.183	0.568	0.322	0.071	sop_median_confirms	0.431	sop_median_confirms
1558	88516892	14	3315	3301	3308	FALSE	TRUE	FALSE	40	upper_limit	FALSE	B	FALSE	3.698	0.738	5.011	3.517	0.667	5.273	5.011	sop_singlet	5.273	sop_singlet
1559	72785622	62	272	210	241	TRUE	FALSE	FALSE	NA	NA	NA	C	TRUE	1.15	0.65	1.769	1.099	0.622	1.767	1.661	sop_median_confirms	1.767	sop_median_confirms
1560	34289735	12	1351	1339	1345	TRUE	FALSE	FALSE	48600	quantitative	TRUE	A1	TRUE	2.314	0.709	3.264	2.318	0.509	4.554	3.264	sop_singlet	4.554	sop_singlet
1561	68335234	114	938	824	881	TRUE	FALSE	FALSE	3760	quantitative	TRUE	A1	TRUE	2.088	0.716	2.916	1.886	0.805	2.343	2.916	sop_singlet	2.343	sop_singlet
1562	29854707	NA	NA	NA	NA	TRUE	FALSE	FALSE	NA	NA	NA	C	FALSE	3.369	0.764	4.41	3.006	0.529	5.682	4.41	sop_singlet	5.682	sop_singlet
1563	74931267	0	1501	1501	1501	FALSE	TRUE	FALSE	40	upper_limit	FALSE	B	FALSE	0.205	0.817	0.251	0.263	0.643	0.409	0.266	sop_median_confirms	0.516	sop_median_confirms
1564	52842666	83	1589	1506	1548	TRUE	FALSE	FALSE	35300	quantitative	TRUE	C	TRUE	3.591	0.649	5.533	3.476	0.742	4.685	5.533	sop_singlet	4.685	sop_singlet
1565	32048743	86	574	488	531	TRUE	FALSE	FALSE	352000	quantitative	TRUE	C	TRUE	3.817	0.703	5.43	3.722	0.809	4.601	5.43	sop_singlet	4.601	sop_singlet
1566	51474272	NA	NA	NA	NA	TRUE	FALSE	FALSE	NA	NA	NA	B	FALSE	3.552	0.711	4.996	2.796	0.612	4.569	4.996	sop_singlet	4.569	sop_singlet
1567	46578338	436	4839	4403	4621	TRUE	FALSE	FALSE	8576	quantitative	TRUE	B	FALSE	3.573	0.752	4.751	3.54	0.707	5.007	4.751	sop_singlet	5.007	sop_singlet
1568	60972280	82	235	153	194	TRUE	FALSE	FALSE	9970	quantitative	TRUE	A1	TRUE	2.457	0.655	3.751	2.562	0.678	3.779	3.751	sop_singlet	3.779	sop_singlet
1569	49777702	NA	NA	975	NA	TRUE	FALSE	FALSE	2791	quantitative	TRUE	B	FALSE	3.359	0.764	4.397	2.818	0.529	5.327	4.397	sop_singlet	5.327	sop_singlet
1570	17837599	3	922	919	921	TRUE	FALSE	FALSE	43600	quantitative	TRUE	A1	TRUE	3.308	0.795	4.161	3.182	0.546	5.828	4.161	sop_singlet	5.828	sop_singlet
1571	11266241	95	754	659	707	TRUE	FALSE	FALSE	100001	quantitative	TRUE	C	TRUE	3.246	0.765	4.243	3.732	0.896	4.165	4.243	sop_singlet	4.165	sop_singlet
1572	14574522	13	517	504	511	TRUE	FALSE	FALSE	77600	quantitative	TRUE	A1	TRUE	1.227	0.734	1.672	1.268	0.877	1.446	1.649	sop_median_confirms	1.513	sop_median_confirms
1573	83010580	89	235	146	191	TRUE	FALSE	FALSE	65000	quantitative	TRUE	C	TRUE	0.565	0.65	0.869	0.553	0.622	0.889	0.787	sop_median_confirms	0.848	sop_median_confirms
1574	48729761	NA	NA	NA	NA	TRUE	FALSE	FALSE	NA	NA	NA	B	FALSE	3.774	0.711	5.308	3.451	0.612	5.639	5.308	sop_singlet	5.639	sop_singlet
1575	33346237	33	1053	1020	1037	TRUE	FALSE	FALSE	50	upper_limit	FALSE	C	TRUE	1.232	0.734	1.678	1.786	0.877	2.036	1.508	sop_median_confirms	2.036	sop_singlet
1576	43634910	NA	NA	NA	NA	TRUE	FALSE	FALSE	NA	NA	NA	B	FALSE	3.74	0.711	5.26	3.13	0.612	5.114	5.26	sop_singlet	5.114	sop_singlet
1577	47281508	33	145	112	129	TRUE	FALSE	FALSE	5332	quantitative	TRUE	C	TRUE	1.955	0.66	2.962	1.589	0.571	2.783	2.962	sop_singlet	2.783	sop_singlet
1578	13011751	NA	NA	NA	NA	TRUE	FALSE	FALSE	NA	NA	NA	B	FALSE	2.501	0.719	3.478	2.18	0.568	3.838	3.478	sop_singlet	3.838	sop_singlet
1579	63661671	13	135	122	129	TRUE	FALSE	FALSE	79049	quantitative	TRUE	B	FALSE	1.196	0.709	1.687	1.338	0.509	2.629	1.614	sop_median_confirms	2.629	sop_singlet
1580	87007074	225	1479	1254	1367	TRUE	FALSE	FALSE	1830	quantitative	TRUE	A1	TRUE	3.246	0.746	4.351	2.764	0.613	4.509	4.351	sop_singlet	4.509	sop_singlet
1581	76624258	18	193	175	184	TRUE	FALSE	FALSE	1894	quantitative	TRUE	B	TRUE	1.125	0.668	1.684	1.779	0.603	2.95	1.3	sop_median_confirms	2.95	sop_singlet
1582	96596906	18	208	190	199	TRUE	FALSE	FALSE	82671	quantitative	TRUE	BF	FALSE	1.674	0.719	2.328	1.459	0.568	2.569	2.328	sop_singlet	2.569	sop_singlet
1583	39271693	206	2477	2271	2374	TRUE	FALSE	FALSE	13818	quantitative	TRUE	B	FALSE	3.851	0.972	3.962	3.276	0.56	5.85	3.962	sop_singlet	5.85	sop_singlet
1584	21923221	NA	NA	NA	NA	TRUE	FALSE	FALSE	NA	NA	NA	B	FALSE	2.776	0.655	4.238	2.543	0.678	3.751	4.238	sop_singlet	3.751	sop_singlet
1585	48881048	97	746	649	698	TRUE	FALSE	FALSE	3370	quantitative	TRUE	CRF11_CPX	TRUE	2.407	0.716	3.362	2.694	0.805	3.347	3.362	sop_singlet	3.347	sop_singlet
1586	53814792	13	120	107	114	TRUE	FALSE	FALSE	568	quantitative	TRUE	B	FALSE	0.713	0.709	1.006	0.558	0.509	1.096	0.951	sop_median_confirms	1.082	sop_median_confirms
1587	16284138	180	368	188	278	TRUE	FALSE	FALSE	855	quantitative	TRUE	B	FALSE	2.064	0.972	2.123	1.529	0.56	2.73	2.123	sop_singlet	2.73	sop_singlet
1588	22472521	101	459	358	409	TRUE	FALSE	FALSE	220712	quantitative	TRUE	B	FALSE	0.382	0.649	0.589	0.496	0.755	0.657	0.575	sop_median_confirms	0.76	sop_median_confirms
1589	26688366	89	1188	1099	1144	TRUE	FALSE	FALSE	14373	quantitative	TRUE	B	FALSE	2.761	0.71	3.889	2.95	0.563	5.24	3.889	sop_singlet	5.24	sop_singlet
1590	91873941	11	54	43	49	TRUE	FALSE	FALSE	448864	quantitative	TRUE	B	FALSE	0.188	0.804	0.234	0.41	0.836	0.49	0.209	sop_median_confirms	0.469	sop_median_confirms
1591	53373819	81	843	762	803	FALSE	TRUE	FALSE	40	upper_limit	FALSE	B	FALSE	0.096	0.719	0.134	0.104	0.568	0.183	0.134	sop_median_confirms	0.203	sop_median_confirms
1592	16489286	97	744	647	696	TRUE	FALSE	FALSE	3400	quantitative	TRUE	A1	TRUE	1.897	0.716	2.649	2.475	0.805	3.075	2.649	sop_singlet	3.075	sop_singlet
1593	75058856	NA	NA	NA	538	TRUE	FALSE	FALSE	31010	quantitative	TRUE	B	TRUE	3.447	0.795	4.336	3.457	0.546	6.332	4.336	sop_singlet	6.332	sop_singlet
1594	60437271	NA	NA	NA	NA	TRUE	FALSE	FALSE	NA	NA	NA	B	FALSE	2.705	0.758	3.569	2.916	0.646	4.514	3.569	sop_singlet	4.514	sop_singlet
1595	86607882	43	213	170	192	TRUE	FALSE	FALSE	11772	quantitative	TRUE	C	TRUE	0.111	0.71	0.156	0.187	0.563	0.332	0.144	sop_median_confirms	0.36	sop_median_confirms
1596	78944517	13	684	671	678	TRUE	FALSE	FALSE	24900	quantitative	TRUE	A1	TRUE	3.42	0.972	3.519	2.792	0.56	4.986	3.519	sop_singlet	4.986	sop_singlet
1597	89949537	NA	NA	NA	NA	TRUE	FALSE	FALSE	NA	NA	NA	B	FALSE	2.537	0.655	3.873	3.21	0.678	4.735	3.873	sop_singlet	4.735	sop_singlet
1598	17455701	1	676	677	677	TRUE	FALSE	FALSE	57100	quantitative	TRUE	A1	TRUE	3.146	0.704	4.469	2.805	0.549	5.109	4.469	sop_singlet	5.109	sop_singlet
1599	79142077	78	421	343	382	TRUE	FALSE	FALSE	166	quantitative	TRUE	B	FALSE	2.17	0.649	3.344	2.392	0.742	3.224	3.344	sop_singlet	3.224	sop_singlet
1600	79825423	12	431	419	425	TRUE	FALSE	FALSE	6490	quantitative	TRUE	C	TRUE	3.569	0.804	4.439	3.456	0.836	4.134	4.439	sop_singlet	4.134	sop_singlet
1601	26688366	89	731	642	687	TRUE	FALSE	FALSE	32500	quantitative	TRUE	B	FALSE	2.636	0.65	4.055	2.412	0.622	3.878	4.055	sop_singlet	3.878	sop_singlet
1602	94012034	NA	NA	NA	NA	FALSE	FALSE	TRUE	40	upper_limit	FALSE	B	FALSE	1.624	0.762	2.131	1.936	0.537	3.605	2.131	sop_singlet	3.605	sop_singlet
1603	74498805	77	172	95	134	TRUE	FALSE	FALSE	5470	quantitative	TRUE	C	TRUE	0.38	0.83	0.458	0.484	0.53	0.913	0.445	sop_median_confirms	0.532	sop_median_confirms
1604	12789194	84	401	317	359	TRUE	FALSE	FALSE	85600	quantitative	TRUE	D	TRUE	2.458	0.746	3.295	2.265	0.613	3.695	3.295	sop_singlet	3.695	sop_singlet
1605	88254631	4	1340	1336	1338	TRUE	FALSE	FALSE	1874	quantitative	TRUE	B	FALSE	3.463	0.803	4.313	3.15	0.618	5.097	4.313	sop_singlet	5.097	sop_singlet
1606	63665172	84	148	64	106	TRUE	FALSE	FALSE	333000	quantitative	TRUE	D	TRUE	0.171	0.711	0.241	0.185	0.612	0.302	0.208	sop_median_confirms	0.264	sop_median_confirms
1607	67190033	86	325	239	282	TRUE	FALSE	FALSE	800	quantitative	TRUE	C	TRUE	0.315	0.764	0.412	0.32	0.529	0.605	0.343	sop_median_confirms	0.527	sop_median_confirms
1608	53068886	81	169	88	129	TRUE	FALSE	FALSE	58400	quantitative	TRUE	C	TRUE	0.404	0.734	0.55	0.865	0.877	0.986	0.595	sop_median_confirms	1.009	sop_median_confirms
1609	56493727	88	1077	989	1033	TRUE	FALSE	FALSE	33700	quantitative	TRUE	A1	TRUE	2.234	0.704	3.173	2.434	0.549	4.434	3.173	sop_singlet	4.434	sop_singlet
1610	87007074	225	472	247	360	TRUE	FALSE	FALSE	11600	quantitative	TRUE	A1	TRUE	2.341	0.816	2.869	2.223	0.767	2.898	2.869	sop_singlet	2.898	sop_singlet
1611	97999080	123	942	819	881	TRUE	FALSE	FALSE	132116	quantitative	TRUE	B	FALSE	1.908	0.709	2.691	1.752	0.509	3.442	2.691	sop_singlet	3.442	sop_singlet
1612	97577073	94	1587	1493	1540	TRUE	FALSE	FALSE	6480	quantitative	TRUE	C	TRUE	2.753	0.752	3.661	2.271	0.707	3.212	3.661	sop_singlet	3.212	sop_singlet
1613	88128333	74	142	68	105	TRUE	FALSE	FALSE	581	quantitative	TRUE	A1	TRUE	0.172	0.655	0.263	0.298	0.678	0.44	0.196	sop_median_confirms	0.464	sop_median_confirms
1614	79142077	78	586	508	547	TRUE	FALSE	FALSE	1774	quantitative	TRUE	B	FALSE	2.746	0.709	3.873	2.36	0.509	4.637	3.873	sop_singlet	4.637	sop_singlet
1615	47359501	88	1246	1158	1202	TRUE	FALSE	FALSE	4630	quantitative	TRUE	C	TRUE	3.102	0.738	4.203	2.783	0.667	4.172	4.203	sop_singlet	4.172	sop_singlet
1616	80515238	0	290	290	290	FALSE	TRUE	FALSE	40	upper_limit	FALSE	B	FALSE	0.633	0.712	0.889	0.596	0.645	0.924	0.615	sop_median_confirms	0.821	sop_median_confirms
1617	48215342	184	3777	3593	3685	FALSE	TRUE	FALSE	40	upper_limit	FALSE	B	FALSE	3.075	0.66	4.659	2.684	0.571	4.701	4.659	sop_singlet	4.701	sop_singlet
1618	30198014	NA	NA	NA	NA	TRUE	FALSE	FALSE	NA	NA	NA	C	FALSE	1.425	0.704	2.024	1.327	0.549	2.417	2.024	sop_singlet	2.417	sop_singlet
1619	54636423	10	2843	2853	2848	FALSE	TRUE	FALSE	40	upper_limit	FALSE	B	FALSE	2.488	0.758	3.282	2.582	0.646	3.997	3.282	sop_singlet	3.997	sop_singlet
1620	39762316	3	43	40	42	TRUE	FALSE	FALSE	589000	quantitative	TRUE	A1	TRUE	0.32	0.668	0.479	0.534	0.603	0.886	0.375	sop_median_confirms	0.844	sop_median_confirms
1621	83766445	147	213	66	140	TRUE	FALSE	FALSE	74713	quantitative	TRUE	B	TRUE	0.898	0.795	1.13	0.702	0.546	1.286	1.228	sop_median_confirms	1.118	sop_median_confirms
1622	89661543	95	3801	3706	3754	FALSE	TRUE	FALSE	40	upper_limit	FALSE	B	FALSE	0.082	0.803	0.102	0.093	0.618	0.15	0.111	sop_median_confirms	0.177	sop_median_confirms
1623	88418183	1	659	660	660	FALSE	TRUE	FALSE	40	upper_limit	FALSE	B	FALSE	0.045	0.738	0.061	0.072	0.667	0.108	0.069	sop_median_confirms	0.097	sop_median_confirms
1624	55787304	48	551	503	527	TRUE	FALSE	FALSE	5513	quantitative	TRUE	B	FALSE	2.376	0.764	3.11	2.145	0.529	4.055	3.11	sop_singlet	4.055	sop_singlet
1625	75443086	19	201	182	192	TRUE	FALSE	FALSE	3654	quantitative	TRUE	C	TRUE	0.247	0.65	0.38	0.305	0.622	0.49	0.387	sop_median_confirms	0.477	sop_median_confirms
1626	97600706	88	1244	1156	1200	TRUE	FALSE	FALSE	1004	quantitative	TRUE	C	TRUE	3.196	0.649	4.924	3.05	0.742	4.111	4.924	sop_singlet	4.111	sop_singlet
1627	40421151	NA	NA	NA	NA	TRUE	FALSE	FALSE	NA	NA	NA	B	FALSE	2.432	0.711	3.421	2.064	0.612	3.373	3.421	sop_singlet	3.373	sop_singlet
1628	94957601	112	415	303	359	TRUE	FALSE	FALSE	2510	quantitative	TRUE	C	TRUE	1.891	0.703	2.69	2.625	0.809	3.245	2.69	sop_singlet	3.245	sop_singlet
1629	11165499	NA	NA	NA	NA	TRUE	FALSE	FALSE	NA	NA	NA	B	FALSE	3.076	0.758	4.058	3.212	0.646	4.972	4.058	sop_singlet	4.972	sop_singlet
1630	76207994	10	2237	2247	2242	FALSE	TRUE	FALSE	40	upper_limit	FALSE	B	FALSE	1.83	0.703	2.603	2.146	0.631	3.401	2.603	sop_singlet	3.401	sop_singlet
1631	56802171	116	933	817	875	TRUE	FALSE	FALSE	34700	quantitative	TRUE	C	TRUE	2.308	0.831	2.777	2.505	0.896	2.796	2.777	sop_singlet	2.796	sop_singlet
1632	74435865	84	906	822	864	TRUE	FALSE	FALSE	2980	quantitative	TRUE	C	TRUE	2.918	0.816	3.576	3.175	0.767	4.14	3.576	sop_singlet	4.14	sop_singlet
1633	14574522	13	46	33	40	TRUE	FALSE	FALSE	16600	quantitative	TRUE	A1	TRUE	0.037	0.668	0.055	0.072	0.603	0.119	0.047	sop_median_confirms	0.13	sop_median_confirms
1634	33023052	90	1582	1492	1537	TRUE	FALSE	FALSE	447000	quantitative	TRUE	C	TRUE	2.737	0.795	3.443	2.634	0.546	4.824	3.443	sop_singlet	4.824	sop_singlet
1635	16489286	97	410	313	362	TRUE	FALSE	FALSE	14000	quantitative	TRUE	A1	TRUE	2.287	0.803	2.848	1.544	0.618	2.498	2.848	sop_singlet	2.498	sop_singlet
1636	25845022	2	109	107	108	TRUE	FALSE	FALSE	33700	quantitative	TRUE	C	TRUE	0.053	0.703	0.075	0.089	0.631	0.141	0.059	sop_median_confirms	0.129	sop_median_confirms
1637	65220660	13	93	106	100	TRUE	FALSE	FALSE	283852	quantitative	TRUE	B	FALSE	0.51	0.91	0.56	0.721	0.809	0.891	0.59	sop_median_confirms	0.885	sop_median_confirms
1638	29531581	NA	NA	NA	NA	TRUE	FALSE	FALSE	12600	quantitative	TRUE	B	TRUE	2.216	0.655	3.383	1.553	0.678	2.291	3.383	sop_singlet	2.291	sop_singlet
1639	21966564	16	288	272	280	TRUE	FALSE	FALSE	80300	quantitative	TRUE	D	TRUE	2.445	0.771	3.171	2.598	0.546	4.758	3.171	sop_singlet	4.758	sop_singlet
1640	30555114	3	656	653	655	TRUE	FALSE	FALSE	182000	quantitative	TRUE	C	TRUE	3.114	0.83	3.752	2.667	0.53	5.032	3.752	sop_singlet	5.032	sop_singlet
1641	28173493	90	573	483	528	TRUE	FALSE	FALSE	407	quantitative	TRUE	A1	TRUE	1.86	0.804	2.313	2.443	0.836	2.922	2.313	sop_singlet	2.922	sop_singlet
1642	71260337	11	39	50	45	TRUE	FALSE	FALSE	52793	quantitative	TRUE	B	FALSE	0.07	0.734	0.095	0.148	0.666	0.222	0.059	sop_median_confirms	0.148	sop_median_confirms
1643	69080267	104	163	59	111	TRUE	FALSE	FALSE	13200	quantitative	TRUE	C	TRUE	1.347	0.91	1.48	1.223	0.809	1.512	1.573	sop_median_confirms	1.618	sop_median_confirms
1644	87711088	3	540	537	539	TRUE	FALSE	FALSE	107000	quantitative	TRUE	C	TRUE	1.469	0.762	1.928	1.307	0.537	2.434	1.926	sop_median_confirms	2.434	sop_singlet
1645	50881725	61	144	83	114	TRUE	FALSE	FALSE	8658	quantitative	TRUE	B	FALSE	0.253	0.972	0.26	0.214	0.56	0.382	0.262	sop_median_confirms	0.507	sop_median_confirms
1646	45833047	18	119	101	110	TRUE	FALSE	FALSE	635	quantitative	TRUE	BC	TRUE	0.39	0.668	0.584	0.569	0.603	0.944	0.455	sop_median_confirms	0.704	sop_median_confirms
1647	86607882	43	71	28	50	TRUE	FALSE	FALSE	16500	quantitative	TRUE	C	TRUE	0.044	0.66	0.067	0.072	0.571	0.126	0.063	sop_median_confirms	0.131	sop_median_confirms
1648	57862418	95	1080	985	1033	TRUE	FALSE	FALSE	88200	quantitative	TRUE	A1	TRUE	3.211	0.704	4.561	2.966	0.549	5.403	4.561	sop_singlet	5.403	sop_singlet
1649	72379780	83	148	65	107	TRUE	FALSE	FALSE	7270	quantitative	TRUE	B	TRUE	0.47	0.709	0.663	0.514	0.509	1.01	0.577	sop_median_confirms	0.835	sop_median_confirms
1650	69004784	13	346	333	340	TRUE	FALSE	FALSE	379000	quantitative	TRUE	C	TRUE	3.124	0.66	4.733	3.043	0.571	5.329	4.733	sop_singlet	5.329	sop_singlet
1651	11018648	217	875	658	767	TRUE	FALSE	FALSE	5330	quantitative	TRUE	B	FALSE	2.848	0.812	3.507	2.044	0.503	4.064	3.507	sop_singlet	4.064	sop_singlet
1652	50485540	78	113	35	74	TRUE	FALSE	FALSE	128006	quantitative	TRUE	B	FALSE	0.704	0.795	0.886	0.566	0.546	1.037	0.844	sop_median_confirms	0.849	sop_median_confirms
1653	50481100	10	2245	2235	2240	FALSE	TRUE	FALSE	40	upper_limit	FALSE	B	FALSE	0.126	0.804	0.157	0.341	0.836	0.408	0.145	sop_median_confirms	0.44	sop_median_confirms
1654	80306643	12	837	825	831	TRUE	FALSE	FALSE	1480	quantitative	TRUE	A1	TRUE	2.086	0.716	2.913	2.56	0.805	3.18	2.913	sop_singlet	3.18	sop_singlet
1655	16489286	97	1250	1153	1202	TRUE	FALSE	FALSE	7550	quantitative	TRUE	A1	TRUE	2.579	0.91	2.834	3.104	0.809	3.837	2.834	sop_singlet	3.837	sop_singlet
1656	59917277	56	530	474	502	TRUE	FALSE	FALSE	4147	quantitative	TRUE	B	TRUE	3.558	0.803	4.431	3.6	0.618	5.825	4.431	sop_singlet	5.825	sop_singlet
1657	50485540	78	136	58	97	TRUE	FALSE	FALSE	142366	quantitative	TRUE	B	FALSE	0.799	0.765	1.044	1.309	0.896	1.461	1.073	sop_median_confirms	1.552	sop_median_confirms
1658	52831894	48	551	503	527	TRUE	FALSE	FALSE	73	quantitative	TRUE	D	TRUE	2.047	0.746	2.744	1.969	0.613	3.212	2.744	sop_singlet	3.212	sop_singlet
1659	30516023	125	249	124	187	TRUE	FALSE	FALSE	2123	quantitative	TRUE	B	FALSE	1.72	0.83	2.072	1.263	0.53	2.383	2.072	sop_singlet	2.383	sop_singlet
1660	91779444	89	721	632	677	TRUE	FALSE	FALSE	35500	quantitative	TRUE	A1	TRUE	2.173	0.716	3.035	2.186	0.805	2.716	3.035	sop_singlet	2.716	sop_singlet
1661	83908543	8	1050	1058	1054	FALSE	TRUE	FALSE	40	upper_limit	FALSE	B	FALSE	0.642	0.65	0.988	0.659	0.622	1.059	0.9	sop_median_confirms	1.2	sop_median_confirms
1662	93367695	NA	NA	NA	NA	TRUE	FALSE	FALSE	NA	NA	NA	C	FALSE	0.848	0.712	1.191	0.909	0.645	1.409	1.099	sop_median_confirms	1.209	sop_median_confirms
1663	28098225	10	4502	4512	4507	FALSE	TRUE	FALSE	40	upper_limit	FALSE	B	FALSE	1.75	0.746	2.346	1.687	0.707	2.386	2.346	sop_singlet	2.386	sop_singlet
1664	68141584	89	741	652	697	TRUE	FALSE	FALSE	40700	quantitative	TRUE	C	TRUE	2.715	0.703	3.862	2.602	0.809	3.216	3.862	sop_singlet	3.216	sop_singlet
1665	17837599	3	1232	1229	1231	TRUE	FALSE	FALSE	352000	quantitative	TRUE	A1	TRUE	2.788	0.758	3.678	2.987	0.646	4.624	3.678	sop_singlet	4.624	sop_singlet
1666	83481699	12	2255	2243	2249	FALSE	TRUE	FALSE	40	upper_limit	FALSE	B	FALSE	0.166	0.91	0.182	0.299	0.809	0.37	0.157	sop_median_confirms	0.445	sop_median_confirms
1667	60146026	2	489	487	488	TRUE	FALSE	FALSE	443000	quantitative	TRUE	C	TRUE	3.22	0.703	4.58	3.105	0.631	4.921	4.58	sop_singlet	4.921	sop_singlet
1668	43388994	3	719	716	718	TRUE	FALSE	FALSE	1100	quantitative	TRUE	A1	TRUE	2.767	0.752	3.68	2.727	0.742	3.675	3.68	sop_singlet	3.675	sop_singlet
1669	41689143	NA	NA	NA	NA	TRUE	FALSE	FALSE	NA	NA	NA	C	FALSE	0.778	0.752	1.035	0.879	0.742	1.185	1.089	sop_median_confirms	1.121	sop_median_confirms
1670	95702775	89	225	136	181	TRUE	FALSE	FALSE	37797	quantitative	TRUE	B	FALSE	1.952	0.758	2.575	1.832	0.646	2.836	2.575	sop_singlet	2.836	sop_singlet
1671	64577680	101	816	715	766	TRUE	FALSE	FALSE	762	quantitative	TRUE	B	FALSE	2.74	0.71	3.859	2.269	0.563	4.03	3.859	sop_singlet	4.03	sop_singlet
1672	30080153	44	154	110	132	TRUE	FALSE	FALSE	6343	quantitative	TRUE	C	TRUE	2.225	0.812	2.74	1.601	0.503	3.183	2.74	sop_singlet	3.183	sop_singlet
1673	94275695	NA	NA	NA	NA	TRUE	FALSE	FALSE	8116	quantitative	TRUE	B	TRUE	3.765	0.817	4.608	3.858	0.643	6	4.608	sop_singlet	6	sop_singlet
1674	34942794	49	719	670	695	TRUE	FALSE	FALSE	12800	quantitative	TRUE	C	TRUE	2.834	0.738	3.84	3.089	0.667	4.631	3.84	sop_singlet	4.631	sop_singlet
1675	79142077	78	140	62	101	TRUE	FALSE	FALSE	615	quantitative	TRUE	B	FALSE	0.192	0.716	0.268	0.358	0.805	0.445	0.23	sop_median_confirms	0.444	sop_median_confirms
1676	32954751	NA	NA	NA	NA	TRUE	FALSE	FALSE	4250	quantitative	TRUE	B	TRUE	2.804	0.795	3.527	2.532	0.546	4.637	3.527	sop_singlet	4.637	sop_singlet
1677	68141584	89	575	486	531	TRUE	FALSE	FALSE	146000	quantitative	TRUE	C	TRUE	2.755	0.734	3.753	2.478	0.877	2.826	3.753	sop_singlet	2.826	sop_singlet
1678	18987040	3	1232	1229	1231	TRUE	FALSE	FALSE	77968	quantitative	TRUE	C	TRUE	2.862	0.752	3.806	2.825	0.707	3.996	3.806	sop_singlet	3.996	sop_singlet
1679	76021775	NA	NA	NA	NA	TRUE	FALSE	FALSE	NA	NA	NA	B	FALSE	3.378	0.711	4.751	2.564	0.612	4.19	4.751	sop_singlet	4.19	sop_singlet
1680	49235432	NA	NA	NA	NA	TRUE	FALSE	FALSE	NA	NA	NA	B	FALSE	3.471	0.711	4.882	3.099	0.612	5.064	4.882	sop_singlet	5.064	sop_singlet
1681	15153133	13	34	21	28	TRUE	FALSE	FALSE	566000	quantitative	TRUE	A1	TRUE	0.042	0.817	0.051	0.08	0.643	0.124	0.064	sop_median_confirms	0.207	sop_median_confirms
1682	83993956	3	390	387	389	TRUE	FALSE	FALSE	49900	quantitative	TRUE	D	TRUE	2.748	0.649	4.234	2.729	0.742	3.678	4.234	sop_singlet	3.678	sop_singlet
1683	86034291	21	510	489	500	TRUE	FALSE	FALSE	50200	quantitative	TRUE	B	FALSE	3.334	0.812	4.106	2.729	0.503	5.425	4.106	sop_singlet	5.425	sop_singlet
1684	49782572	28	1049	1021	1035	TRUE	FALSE	FALSE	36800	quantitative	TRUE	C	TRUE	3.82	0.738	5.176	3.245	0.667	4.865	5.176	sop_singlet	4.865	sop_singlet
1685	20802653	11	1384	1373	1379	TRUE	FALSE	FALSE	9162	quantitative	TRUE	B	FALSE	3.647	0.816	4.469	3.459	0.666	5.194	4.469	sop_singlet	5.194	sop_singlet
1686	14660337	NA	NA	NA	NA	TRUE	FALSE	TRUE	86	quantitative	TRUE	B	FALSE	2.852	0.812	3.512	2.248	0.503	4.469	3.512	sop_singlet	4.469	sop_singlet
1687	64870431	81	382	301	342	TRUE	FALSE	FALSE	248000	quantitative	TRUE	C	TRUE	2.03	0.804	2.525	2.116	0.836	2.531	2.525	sop_singlet	2.531	sop_singlet
1688	48871868	15	441	426	434	TRUE	FALSE	FALSE	3923	quantitative	TRUE	BC	TRUE	2.51	0.719	3.491	2.636	0.568	4.641	3.491	sop_singlet	4.641	sop_singlet
1689	20235567	3	299	296	298	TRUE	FALSE	FALSE	397000	quantitative	TRUE	C	TRUE	1.714	0.752	2.279	2.475	0.707	3.501	2.279	sop_singlet	3.501	sop_singlet
1690	27137937	7	1205	1212	1209	FALSE	TRUE	FALSE	40	upper_limit	FALSE	B	FALSE	0.396	0.703	0.563	0.678	0.631	1.074	0.565	sop_median_confirms	0.848	sop_median_confirms
1691	99739338	101	235	134	185	TRUE	FALSE	FALSE	53	quantitative	TRUE	C	TRUE	0.085	0.704	0.121	0.173	0.549	0.315	0.114	sop_median_confirms	0.284	sop_median_confirms
1692	89553921	NA	NA	NA	NA	TRUE	FALSE	TRUE	NA	NA	NA	B	FALSE	2.371	0.66	3.592	1.877	0.571	3.287	3.592	sop_singlet	3.287	sop_singlet
1693	91370976	152	4493	4341	4417	FALSE	TRUE	FALSE	40	upper_limit	FALSE	B	FALSE	1.266	0.711	1.781	0.921	0.612	1.505	1.576	sop_median_confirms	1.418	sop_median_confirms
1694	98421179	46	998	952	975	FALSE	TRUE	FALSE	40	upper_limit	FALSE	B	FALSE	2.075	0.668	3.106	1.943	0.603	3.222	3.106	sop_singlet	3.222	sop_singlet
1695	91995201	49	153	104	129	TRUE	FALSE	FALSE	73119	quantitative	TRUE	B	FALSE	0.836	0.716	1.168	1.227	0.805	1.524	1.005	sop_median_confirms	1.541	sop_median_confirms
1696	36173563	60	1216	1156	1186	TRUE	FALSE	FALSE	16436	quantitative	TRUE	B	FALSE	3.343	0.817	4.092	3.121	0.643	4.854	4.092	sop_singlet	4.854	sop_singlet
1697	21531859	NA	NA	NA	NA	TRUE	FALSE	FALSE	NA	NA	NA	C	FALSE	2.644	0.816	3.24	2.649	0.767	3.454	3.24	sop_singlet	3.454	sop_singlet
1698	66064303	13	344	331	338	TRUE	FALSE	FALSE	362000	quantitative	TRUE	C	TRUE	2.336	0.812	2.877	1.822	0.503	3.622	2.877	sop_singlet	3.622	sop_singlet
1699	52831894	48	300	252	276	TRUE	FALSE	FALSE	50	upper_limit	FALSE	D	TRUE	0.981	0.716	1.37	1.296	0.805	1.61	1.37	sop_singlet	1.545	sop_median_confirms
1700	11018648	217	1969	1752	1861	TRUE	FALSE	FALSE	13851	quantitative	TRUE	B	FALSE	2.809	0.71	3.956	2.274	0.563	4.039	3.956	sop_singlet	4.039	sop_singlet
1701	18724513	254	1162	908	1035	TRUE	FALSE	FALSE	19334	quantitative	TRUE	B	FALSE	2.018	0.734	2.749	2.444	0.877	2.787	2.749	sop_singlet	2.787	sop_singlet
1702	65220660	13	462	475	469	FALSE	TRUE	FALSE	40	upper_limit	FALSE	B	FALSE	0.487	0.783	0.622	0.493	0.558	0.884	0.492	sop_median_confirms	0.813	sop_median_confirms
1703	83302173	NA	NA	NA	NA	TRUE	FALSE	FALSE	NA	NA	NA	B	FALSE	3.4	0.803	4.234	2.926	0.618	4.735	4.234	sop_singlet	4.735	sop_singlet
1704	28189348	81	142	61	102	TRUE	FALSE	FALSE	1198000	quantitative	TRUE	C	TRUE	0.569	0.712	0.799	0.808	0.645	1.253	0.797	sop_median_confirms	1.021	sop_median_confirms
1705	34289735	12	1688	1676	1682	TRUE	FALSE	FALSE	15700	quantitative	TRUE	A1	TRUE	2.18	0.704	3.097	1.844	0.549	3.359	3.097	sop_singlet	3.359	sop_singlet
1706	60437271	NA	NA	NA	NA	TRUE	FALSE	FALSE	NA	NA	NA	B	FALSE	3.213	0.66	4.868	2.793	0.571	4.891	4.868	sop_singlet	4.891	sop_singlet
1707	89665730	10	4770	4760	4765	FALSE	TRUE	FALSE	40	upper_limit	FALSE	B	FALSE	0.119	0.795	0.15	0.099	0.546	0.181	0.177	sop_median_confirms	0.172	sop_median_confirms
1708	67692836	83	135	52	94	TRUE	FALSE	FALSE	213	quantitative	TRUE	A1D	TRUE	0.088	0.719	0.122	0.099	0.568	0.174	0.123	sop_median_confirms	0.221	sop_median_confirms
1709	74098359	13	177	164	171	TRUE	FALSE	FALSE	34840	quantitative	TRUE	C	TRUE	1.067	0.758	1.408	1.075	0.646	1.664	1.53	sop_median_confirms	1.63	sop_median_confirms
1710	21594609	296	686	390	538	TRUE	FALSE	FALSE	15800	quantitative	TRUE	A1	TRUE	2.531	0.719	3.52	1.869	0.568	3.29	3.52	sop_singlet	3.29	sop_singlet
1711	22546967	26	387	361	374	TRUE	FALSE	FALSE	93300	quantitative	TRUE	A1	TRUE	1.766	0.817	2.162	1.53	0.643	2.379	2.162	sop_singlet	2.379	sop_singlet
1712	74435865	84	1074	990	1032	TRUE	FALSE	FALSE	7100	quantitative	TRUE	C	TRUE	3.089	0.712	4.338	2.908	0.613	4.744	4.338	sop_singlet	4.744	sop_singlet
1713	58288747	9	251	260	256	TRUE	FALSE	FALSE	16336	quantitative	TRUE	C	TRUE	2.04	0.71	2.873	1.917	0.563	3.405	2.873	sop_singlet	3.405	sop_singlet
1714	46503912	15	171	156	164	TRUE	FALSE	FALSE	9481	quantitative	TRUE	B	TRUE	1.835	0.71	2.585	1.754	0.563	3.115	2.585	sop_singlet	3.115	sop_singlet
1715	85615672	136	989	853	921	TRUE	FALSE	FALSE	142000	quantitative	TRUE	A1	TRUE	2.975	0.738	4.031	2.708	0.667	4.06	4.031	sop_singlet	4.06	sop_singlet
1716	94819037	2	697	695	696	TRUE	FALSE	FALSE	41800	quantitative	TRUE	A1	TRUE	2.736	0.83	3.296	2.258	0.53	4.26	3.296	sop_singlet	4.26	sop_singlet
1717	58907905	3	697	694	696	TRUE	FALSE	FALSE	790	quantitative	TRUE	C	TRUE	1.308	0.804	1.627	1.656	0.836	1.981	1.627	sop_singlet	2.145	sop_median_confirms
1718	42344742	64	271	207	239	TRUE	FALSE	FALSE	10688	quantitative	TRUE	B	FALSE	0.848	0.831	1.02	1.341	0.896	1.497	1.109	sop_median_confirms	1.595	sop_median_confirms
1719	98210373	32	904	872	888	TRUE	FALSE	FALSE	337000	quantitative	TRUE	B	FALSE	2.752	0.71	3.876	1.825	0.563	3.242	3.876	sop_singlet	3.242	sop_singlet
1720	94861155	81	316	235	276	TRUE	FALSE	FALSE	2280	quantitative	TRUE	C	TRUE	1.269	0.752	1.688	1.654	0.707	2.339	1.886	sop_median_confirms	2.339	sop_singlet
1721	23602094	NA	NA	NA	NA	TRUE	FALSE	FALSE	NA	NA	NA	C	FALSE	0.074	0.709	0.104	0.123	0.509	0.242	0.121	sop_median_confirms	0.261	sop_median_confirms
1722	90508263	3	1068	1065	1067	TRUE	FALSE	FALSE	41000	quantitative	TRUE	C	TRUE	1.562	0.804	1.943	1.858	0.877	2.119	1.941	sop_median_confirms	2.119	sop_singlet
1723	46578338	436	5162	4726	4944	TRUE	FALSE	FALSE	10732	quantitative	TRUE	B	FALSE	3.424	0.734	4.665	3.397	0.877	3.873	4.665	sop_singlet	3.873	sop_singlet
1724	45874873	3	1553	1556	1555	FALSE	TRUE	FALSE	40	upper_limit	FALSE	B	FALSE	0.362	0.765	0.473	0.64	0.787	0.813	0.403	sop_median_confirms	0.725	sop_median_confirms
1725	68675817	13	262	249	256	TRUE	FALSE	FALSE	51800	quantitative	TRUE	D	TRUE	2.038	0.649	3.14	1.628	0.742	2.194	3.14	sop_singlet	2.194	sop_singlet
1726	53814792	13	312	299	306	TRUE	FALSE	FALSE	3766	quantitative	TRUE	B	FALSE	0.922	0.764	1.207	0.899	0.529	1.699	1.245	sop_median_confirms	1.389	sop_median_confirms
1727	34004686	NA	NA	NA	NA	TRUE	FALSE	FALSE	NA	NA	NA	B	FALSE	3.448	0.803	4.294	2.989	0.618	4.837	4.294	sop_singlet	4.837	sop_singlet
1728	38432592	10	3806	3816	3811	TRUE	FALSE	FALSE	6612	quantitative	TRUE	B	FALSE	3.236	0.816	3.966	3.322	0.767	4.331	3.966	sop_singlet	4.331	sop_singlet
1729	45064856	86	743	657	700	TRUE	FALSE	FALSE	3380	quantitative	TRUE	C	TRUE	2.486	0.816	3.047	2.532	0.767	3.301	3.047	sop_singlet	3.301	sop_singlet
1730	68166280	NA	NA	NA	NA	TRUE	FALSE	FALSE	NA	NA	NA	B	FALSE	3.643	0.803	4.537	3.498	0.618	5.66	4.537	sop_singlet	5.66	sop_singlet
1731	11681308	3	561	558	560	TRUE	FALSE	FALSE	54000	quantitative	TRUE	A1	TRUE	3.405	0.804	4.235	2.933	0.836	3.508	4.235	sop_singlet	3.508	sop_singlet
1732	19205262	38	3639	3601	3620	FALSE	TRUE	FALSE	40	upper_limit	FALSE	B	FALSE	2.435	0.812	2.999	1.827	0.503	3.632	2.999	sop_singlet	3.632	sop_singlet
1733	52831894	48	887	839	863	TRUE	FALSE	FALSE	1080	quantitative	TRUE	D	TRUE	3.436	0.716	4.799	3.139	0.667	4.706	4.799	sop_singlet	4.706	sop_singlet
1734	39680594	NA	NA	NA	114	TRUE	FALSE	FALSE	10100	quantitative	TRUE	B	TRUE	0.171	0.711	0.241	0.267	0.612	0.436	0.218	sop_median_confirms	0.337	sop_median_confirms
1735	80184751	NA	NA	NA	NA	TRUE	FALSE	FALSE	NA	NA	NA	B	FALSE	2.056	0.762	2.698	2.265	0.537	4.218	2.698	sop_singlet	4.218	sop_singlet
1736	85884415	95	751	656	704	TRUE	FALSE	FALSE	11100	quantitative	TRUE	C	TRUE	2.618	0.738	3.547	2.494	0.667	3.739	3.547	sop_singlet	3.739	sop_singlet
1737	42406051	127	2194	2067	2131	TRUE	FALSE	FALSE	26209	quantitative	TRUE	B	FALSE	3.958	0.765	5.174	3.768	0.896	4.205	5.174	sop_singlet	4.205	sop_singlet
1738	21283298	80	107	27	67	TRUE	FALSE	FALSE	944000	quantitative	TRUE	C	TRUE	0.667	0.804	0.83	0.859	0.836	1.028	0.64	sop_median_confirms	1.099	sop_median_confirms
1739	95773697	5	45	50	48	TRUE	FALSE	FALSE	1420	quantitative	TRUE	B	FALSE	0.619	0.649	0.954	1.055	0.742	1.422	0.957	sop_median_confirms	1.18	sop_median_confirms
1740	21033559	85	908	823	866	TRUE	FALSE	FALSE	2720	quantitative	TRUE	C	TRUE	1.82	0.649	2.804	1.737	0.755	2.301	2.804	sop_singlet	2.301	sop_singlet
1741	91234318	13	283	270	277	TRUE	FALSE	FALSE	50300	quantitative	TRUE	D	TRUE	1.912	0.655	2.919	2.068	0.678	3.05	2.919	sop_singlet	3.05	sop_singlet
1742	83908543	8	694	702	698	FALSE	TRUE	FALSE	40	upper_limit	FALSE	B	FALSE	0.17	0.746	0.228	0.209	0.613	0.341	0.192	sop_median_confirms	0.263	sop_median_confirms
1743	36428326	NA	NA	NA	NA	TRUE	FALSE	FALSE	NA	NA	NA	B	FALSE	3.515	0.783	4.489	3.139	0.558	5.625	4.489	sop_singlet	5.625	sop_singlet
1744	55302328	27	1584	1557	1571	FALSE	TRUE	FALSE	40	upper_limit	FALSE	B	FALSE	0.992	0.66	1.503	1.01	0.571	1.769	1.475	sop_median_confirms	1.735	sop_median_confirms
1745	73388940	61	164	103	134	TRUE	FALSE	FALSE	355244	quantitative	TRUE	B	FALSE	1.137	0.765	1.486	1.731	0.787	2.199	1.521	sop_median_confirms	2.199	sop_singlet
1746	94007681	12	39	27	33	TRUE	FALSE	FALSE	90000	quantitative	TRUE	A1	TRUE	0.055	0.765	0.072	0.216	0.896	0.241	0.066	sop_median_confirms	0.213	sop_median_confirms
1747	45758746	84	320	236	278	TRUE	FALSE	FALSE	6930	quantitative	TRUE	C	TRUE	2.11	0.709	2.976	1.701	0.509	3.342	2.976	sop_singlet	3.342	sop_singlet
1748	45064856	86	920	834	877	TRUE	FALSE	FALSE	13300	quantitative	TRUE	C	TRUE	2.901	0.716	4.052	2.833	0.805	3.519	4.052	sop_singlet	3.519	sop_singlet
1749	79476808	NA	NA	NA	NA	TRUE	FALSE	FALSE	22200	quantitative	TRUE	B	TRUE	2.468	0.817	3.021	2.138	0.643	3.325	3.021	sop_singlet	3.325	sop_singlet
1750	52576216	12	609	621	615	TRUE	FALSE	FALSE	59000	quantitative	TRUE	C	TRUE	2.963	0.734	4.037	3.085	0.877	3.518	4.037	sop_singlet	3.518	sop_singlet
1751	98277900	91	573	482	528	TRUE	FALSE	FALSE	82	quantitative	TRUE	D	TRUE	0.695	0.738	0.942	1.176	0.667	1.763	0.872	sop_median_confirms	1.196	sop_median_confirms
1752	88743657	4	905	909	907	FALSE	TRUE	FALSE	40	upper_limit	FALSE	B	FALSE	0.481	0.712	0.676	0.46	0.613	0.75	0.471	sop_median_confirms	0.66	sop_median_confirms
1753	40209538	10	98	88	93	TRUE	FALSE	FALSE	1530	quantitative	TRUE	B	TRUE	0.734	0.668	1.099	0.848	0.603	1.406	0.907	sop_median_confirms	1.443	sop_median_confirms
1754	40277290	85	908	823	866	TRUE	FALSE	FALSE	4820	quantitative	TRUE	C	TRUE	2.861	0.804	3.558	3.185	0.836	3.81	3.558	sop_singlet	3.81	sop_singlet
1755	27362224	NA	NA	NA	NA	TRUE	FALSE	TRUE	NA	NA	NA	B	FALSE	3.843	0.972	3.954	3.6	0.56	6.429	3.954	sop_singlet	6.429	sop_singlet
1756	94118218	NA	NA	NA	NA	TRUE	FALSE	FALSE	NA	NA	NA	B	FALSE	3.237	0.655	4.942	2.935	0.678	4.329	4.942	sop_singlet	4.329	sop_singlet
1757	84964751	11	135	124	130	TRUE	FALSE	FALSE	2402	quantitative	TRUE	B	FALSE	0.264	0.816	0.324	0.377	0.631	0.597	0.399	sop_median_confirms	0.614	sop_median_confirms
1758	76783398	NA	NA	NA	NA	TRUE	FALSE	FALSE	NA	NA	NA	B	FALSE	3.268	0.65	5.028	3.316	0.622	5.331	5.028	sop_singlet	5.331	sop_singlet
1759	43026603	NA	NA	NA	NA	TRUE	FALSE	TRUE	NA	NA	NA	B	FALSE	2.365	0.709	3.336	2.143	0.509	4.21	3.336	sop_singlet	4.21	sop_singlet
1760	80860971	98	1089	991	1040	TRUE	FALSE	FALSE	30000	quantitative	TRUE	A1C	TRUE	4	0.746	5.362	3.729	0.613	6.083	5.362	sop_singlet	6.083	sop_singlet
1761	21957405	88	237	149	193	TRUE	FALSE	FALSE	2930	quantitative	TRUE	C	TRUE	2.409	0.795	3.03	2.247	0.546	4.115	3.03	sop_singlet	4.115	sop_singlet
1762	85771353	89	149	60	105	TRUE	FALSE	FALSE	45400	quantitative	TRUE	A1	TRUE	0.21	0.817	0.257	0.257	0.643	0.4	0.274	sop_median_confirms	0.401	sop_median_confirms
1763	65035601	334	434	100	267	TRUE	FALSE	FALSE	47739	quantitative	TRUE	B	FALSE	0.774	0.716	1.081	1.091	0.805	1.355	0.917	sop_median_confirms	1.32	sop_median_confirms
1764	46503912	15	113	98	106	TRUE	FALSE	FALSE	9481	quantitative	TRUE	B	TRUE	1.202	0.71	1.693	1.377	0.563	2.446	1.526	sop_median_confirms	2.446	sop_singlet
1765	36818676	416	2511	2095	2303	TRUE	FALSE	FALSE	2417	quantitative	TRUE	B	FALSE	3.956	0.734	5.39	3.37	0.877	3.843	5.39	sop_singlet	3.843	sop_singlet
1766	23357821	NA	NA	NA	NA	TRUE	FALSE	TRUE	NA	NA	NA	B	FALSE	2.116	0.709	2.984	1.74	0.509	3.418	2.984	sop_singlet	3.418	sop_singlet
1767	58288747	9	43	52	48	TRUE	FALSE	FALSE	574000	quantitative	TRUE	C	TRUE	0.061	0.71	0.086	0.363	0.563	0.645	0.064	sop_median_confirms	0.234	sop_median_confirms
1768	72854448	199	704	505	605	TRUE	FALSE	FALSE	25300	quantitative	TRUE	B	FALSE	2.34	0.812	2.882	1.816	0.503	3.61	2.882	sop_singlet	3.61	sop_singlet
1769	59052630	88	2553	2465	2509	FALSE	TRUE	FALSE	40	upper_limit	FALSE	B	FALSE	2.293	0.716	3.203	2.775	0.805	3.447	3.203	sop_singlet	3.447	sop_singlet
1770	85615672	136	1151	1015	1083	TRUE	FALSE	FALSE	233000	quantitative	TRUE	A1	TRUE	2.955	0.649	4.553	2.706	0.742	3.647	4.553	sop_singlet	3.647	sop_singlet
1771	35180155	6	1043	1037	1040	TRUE	FALSE	FALSE	10214	quantitative	TRUE	B	FALSE	3.346	0.83	4.031	2.709	0.53	5.111	4.031	sop_singlet	5.111	sop_singlet
1772	59149341	91	322	231	277	TRUE	FALSE	FALSE	65800	quantitative	TRUE	C	TRUE	2.767	0.804	3.442	2.624	0.836	3.139	3.442	sop_singlet	3.139	sop_singlet
1773	98351953	100	1254	1154	1204	TRUE	FALSE	FALSE	130	quantitative	TRUE	A1	TRUE	2.989	0.712	4.198	2.963	0.645	4.594	4.198	sop_singlet	4.594	sop_singlet
1774	14313256	199	792	593	693	TRUE	FALSE	FALSE	40	upper_limit	FALSE	B	FALSE	0.136	0.816	0.167	0.3	0.767	0.391	0.21	sop_median_confirms	0.461	sop_median_confirms
1775	30555114	3	267	264	266	TRUE	FALSE	FALSE	44700	quantitative	TRUE	C	TRUE	2.258	0.804	2.808	2.188	0.836	2.617	2.808	sop_singlet	2.617	sop_singlet
1776	32815655	121	291	170	231	TRUE	FALSE	FALSE	28977	quantitative	TRUE	B	TRUE	1.69	0.711	2.377	1.574	0.612	2.572	2.377	sop_singlet	2.572	sop_singlet
1777	60437271	NA	NA	NA	NA	TRUE	FALSE	FALSE	NA	NA	NA	B	FALSE	2.983	0.719	4.149	2.984	0.568	5.254	4.149	sop_singlet	5.254	sop_singlet
1778	61593663	12	523	511	517	TRUE	FALSE	FALSE	132	quantitative	TRUE	A1	TRUE	2.252	0.816	2.76	2.446	0.631	3.876	2.76	sop_singlet	3.876	sop_singlet
1779	13364703	NA	NA	NA	NA	TRUE	FALSE	FALSE	NA	NA	NA	B	FALSE	3.353	0.668	5.019	3.352	0.603	5.559	5.019	sop_singlet	5.559	sop_singlet
1780	88140916	NA	NA	NA	NA	TRUE	FALSE	FALSE	NA	NA	NA	C	FALSE	0.627	0.716	0.876	0.955	0.805	1.186	0.698	sop_median_confirms	1.333	sop_median_confirms
1781	39680594	NA	NA	NA	84	TRUE	FALSE	FALSE	12700	quantitative	TRUE	B	TRUE	0.216	0.817	0.264	0.246	0.643	0.383	0.262	sop_median_confirms	0.441	sop_median_confirms
1782	35276348	88	928	840	884	TRUE	FALSE	FALSE	5250	quantitative	TRUE	C	TRUE	3.353	0.765	4.383	3.415	0.896	3.811	4.383	sop_singlet	3.811	sop_singlet
1783	29888644	13	871	858	865	TRUE	FALSE	FALSE	20700	quantitative	TRUE	C	TRUE	3.939	0.746	5.28	3.46	0.613	5.644	5.28	sop_singlet	5.644	sop_singlet
1784	22432139	43	1214	1171	1193	FALSE	TRUE	FALSE	40	upper_limit	FALSE	B	FALSE	2.901	0.83	3.495	2.514	0.53	4.743	3.495	sop_singlet	4.743	sop_singlet
1785	14037560	84	149	65	107	TRUE	FALSE	FALSE	201000	quantitative	TRUE	D	TRUE	0.314	0.668	0.47	0.54	0.603	0.896	0.364	sop_median_confirms	0.82	sop_median_confirms
1786	55323955	407	1749	1342	1546	TRUE	FALSE	FALSE	1143	quantitative	TRUE	B	FALSE	2.954	0.758	3.897	2.975	0.646	4.605	3.897	sop_singlet	4.605	sop_singlet
1787	20235567	3	1055	1052	1054	TRUE	FALSE	FALSE	75400	quantitative	TRUE	C	TRUE	3.1	0.712	4.354	3.15	0.645	4.884	4.354	sop_singlet	4.884	sop_singlet
1788	97072973	1	1368	1369	1369	FALSE	TRUE	FALSE	40	upper_limit	FALSE	B	FALSE	1.47	0.795	1.849	1.279	0.546	2.342	1.981	sop_median_confirms	2.342	sop_singlet
1789	87994196	69	2229	2160	2195	FALSE	TRUE	FALSE	40	upper_limit	FALSE	B	FALSE	0.228	0.738	0.309	0.483	0.667	0.724	0.301	sop_median_confirms	0.503	sop_median_confirms
1790	81053724	15	885	870	878	FALSE	TRUE	FALSE	40	upper_limit	FALSE	B	FALSE	1.654	0.716	2.31	2.335	0.805	2.901	2.31	sop_singlet	2.901	sop_singlet
1791	16530696	16	112	96	104	TRUE	FALSE	FALSE	6930	quantitative	TRUE	D	TRUE	2.37	0.668	3.548	2.183	0.603	3.62	3.548	sop_singlet	3.62	sop_singlet
1792	28662649	15	160	145	153	TRUE	FALSE	FALSE	9113	quantitative	TRUE	BC	TRUE	2.624	0.655	4.006	2.428	0.678	3.581	4.006	sop_singlet	3.581	sop_singlet
1793	25811891	13	683	670	677	TRUE	FALSE	FALSE	329000	quantitative	TRUE	C	TRUE	2.911	0.709	4.106	2.681	0.509	5.267	4.106	sop_singlet	5.267	sop_singlet
1794	88309762	101	580	479	530	TRUE	FALSE	FALSE	60400	quantitative	TRUE	C	TRUE	1.942	0.649	2.992	2.021	0.742	2.724	2.992	sop_singlet	2.724	sop_singlet
1795	92223910	75	1237	1162	1200	TRUE	FALSE	FALSE	1590	quantitative	TRUE	D	TRUE	2.624	0.746	3.517	2.123	0.613	3.463	3.517	sop_singlet	3.463	sop_singlet
1796	67610670	92	1757	1665	1711	TRUE	FALSE	FALSE	70100	quantitative	TRUE	A1	TRUE	3.166	0.83	3.814	2.989	0.53	5.64	3.814	sop_singlet	5.64	sop_singlet
1797	47448597	NA	NA	NA	NA	TRUE	FALSE	FALSE	NA	NA	NA	B	FALSE	3.327	0.711	4.679	2.814	0.612	4.598	4.679	sop_singlet	4.598	sop_singlet
1798	12258906	10	2456	2466	2461	FALSE	TRUE	FALSE	40	upper_limit	FALSE	B	FALSE	0.082	0.758	0.108	0.113	0.646	0.175	0.086	sop_median_confirms	0.109	sop_median_confirms
1799	14660337	NA	NA	NA	NA	TRUE	FALSE	TRUE	86	quantitative	TRUE	B	FALSE	3.04	0.65	4.677	2.594	0.622	4.17	4.677	sop_singlet	4.17	sop_singlet
1800	80142353	154	2931	2777	2854	TRUE	FALSE	FALSE	929	quantitative	TRUE	B	FALSE	2.766	0.765	3.616	3.21	0.787	4.079	3.616	sop_singlet	4.369	sop_median_confirms
1801	58907905	3	271	268	270	TRUE	FALSE	FALSE	76	quantitative	TRUE	C	TRUE	0.24	0.716	0.335	0.559	0.805	0.694	0.292	sop_median_confirms	0.618	sop_median_confirms
1802	76902715	NA	NA	NA	NA	TRUE	FALSE	TRUE	NA	NA	NA	B	FALSE	2.63	0.764	3.442	2.155	0.529	4.074	3.442	sop_singlet	4.074	sop_singlet
1803	94007681	12	346	334	340	TRUE	FALSE	FALSE	192000	quantitative	TRUE	A1	TRUE	1.944	0.752	2.585	2.026	0.707	2.866	2.585	sop_singlet	2.866	sop_singlet
1804	71354426	NA	NA	NA	NA	TRUE	FALSE	FALSE	52327	quantitative	TRUE	B	TRUE	3.426	0.972	3.525	2.568	0.56	4.586	3.525	sop_singlet	4.586	sop_singlet
1805	29259612	NA	NA	NA	NA	TRUE	FALSE	FALSE	NA	NA	NA	B	FALSE	3.338	0.71	4.701	3.292	0.563	5.847	4.701	sop_singlet	5.847	sop_singlet
1806	74098359	13	262	249	256	TRUE	FALSE	FALSE	146000	quantitative	TRUE	C	TRUE	1.726	0.762	2.265	1.39	0.537	2.588	2.265	sop_singlet	2.588	sop_singlet
1807	48649481	84	115	31	73	TRUE	FALSE	FALSE	435000	quantitative	TRUE	D	TRUE	0.144	0.738	0.195	0.335	0.667	0.502	0.208	sop_median_confirms	0.376	sop_median_confirms
1808	31367307	82	567	485	526	TRUE	FALSE	FALSE	11400	quantitative	TRUE	A1	TRUE	3.09	0.91	3.396	2.738	0.787	3.479	3.396	sop_singlet	3.479	sop_singlet
1809	12247101	NA	NA	NA	NA	TRUE	FALSE	TRUE	76	quantitative	TRUE	B	FALSE	2.956	0.668	4.425	2.761	0.603	4.579	4.425	sop_singlet	4.579	sop_singlet
1810	83010580	89	151	62	107	TRUE	FALSE	FALSE	55800	quantitative	TRUE	C	TRUE	0.205	0.758	0.27	0.419	0.646	0.649	0.244	sop_median_confirms	0.49	sop_median_confirms
1811	61917106	69	502	433	468	FALSE	TRUE	FALSE	40	upper_limit	FALSE	B	FALSE	0.402	0.711	0.565	0.482	0.612	0.788	0.623	sop_median_confirms	0.829	sop_median_confirms
1812	72157170	102	250	148	199	TRUE	FALSE	FALSE	4970	quantitative	TRUE	C	TRUE	1.738	0.703	2.472	1.959	0.631	3.105	2.472	sop_singlet	3.105	sop_singlet
1813	39680594	NA	NA	NA	42	TRUE	FALSE	FALSE	150000	quantitative	TRUE	B	TRUE	0.192	0.803	0.239	0.262	0.618	0.424	0.223	sop_median_confirms	0.407	sop_median_confirms
1814	99739338	101	746	645	696	TRUE	FALSE	FALSE	17600	quantitative	TRUE	C	TRUE	1.966	0.765	2.57	2.109	0.896	2.354	2.57	sop_singlet	2.354	sop_singlet
1815	40421151	NA	NA	NA	NA	TRUE	FALSE	FALSE	NA	NA	NA	B	FALSE	2.233	0.719	3.106	2.086	0.568	3.673	3.106	sop_singlet	3.673	sop_singlet
1816	76286485	89	1420	1331	1376	TRUE	FALSE	FALSE	140000	quantitative	TRUE	A1	TRUE	3.756	0.704	5.335	2.971	0.549	5.412	5.335	sop_singlet	5.412	sop_singlet
1817	83725705	85	235	150	193	TRUE	FALSE	FALSE	118000	quantitative	TRUE	C	TRUE	2.529	0.804	3.146	2.49	0.836	2.978	3.146	sop_singlet	2.978	sop_singlet
1818	98671841	96	851	755	803	TRUE	FALSE	FALSE	2509	quantitative	TRUE	B	FALSE	3.598	0.71	5.068	3.654	0.563	6.49	5.068	sop_singlet	6.49	sop_singlet
1819	34431370	80	567	487	527	TRUE	FALSE	FALSE	55700	quantitative	TRUE	C	TRUE	1.566	0.765	2.047	1.801	0.787	2.288	2.047	sop_singlet	2.288	sop_singlet
1820	95588693	153	191	38	115	TRUE	FALSE	FALSE	414496	quantitative	TRUE	B	FALSE	0.262	0.746	0.351	0.434	0.613	0.708	0.415	sop_median_confirms	0.57	sop_median_confirms
1821	80306643	12	1017	1005	1011	TRUE	FALSE	FALSE	7760	quantitative	TRUE	A1	TRUE	2.46	0.75	3.28	2.526	0.755	3.346	3.28	sop_singlet	3.346	sop_singlet
1822	80136582	NA	NA	NA	NA	TRUE	FALSE	FALSE	NA	NA	NA	C	FALSE	1.646	0.83	1.983	0.805	0.53	1.519	2.121	sop_median_confirms	1.528	sop_median_confirms
1823	40401491	NA	NA	NA	NA	TRUE	FALSE	FALSE	640000	quantitative	TRUE	B	TRUE	2.232	0.668	3.341	2.453	0.603	4.068	3.341	sop_singlet	4.068	sop_singlet
1824	65984235	66	130	64	97	TRUE	FALSE	FALSE	20377	quantitative	TRUE	C	TRUE	1.012	0.762	1.328	1.16	0.537	2.16	1.359	sop_median_confirms	2.16	sop_singlet
1825	40200624	88	736	648	692	TRUE	FALSE	FALSE	NA	NA	NA	C	TRUE	3.344	0.804	4.159	2.873	0.836	3.437	4.159	sop_singlet	3.437	sop_singlet
1826	18978697	13	684	671	678	TRUE	FALSE	FALSE	4080	quantitative	TRUE	A1	TRUE	1.889	0.712	2.653	1.794	0.613	2.927	2.653	sop_singlet	2.927	sop_singlet
1827	18606715	31	1048	1017	1033	TRUE	FALSE	FALSE	12400	quantitative	TRUE	C	TRUE	2.471	0.804	3.073	2.966	0.836	3.548	3.073	sop_singlet	3.548	sop_singlet
1828	89314595	28	709	681	695	TRUE	FALSE	FALSE	18364	quantitative	TRUE	C	TRUE	2.97	0.734	4.046	3.149	0.877	3.591	4.046	sop_singlet	3.591	sop_singlet
1829	36969663	22	198	176	187	TRUE	FALSE	FALSE	82	quantitative	TRUE	D	TRUE	0.073	0.668	0.109	0.116	0.603	0.192	0.083	sop_median_confirms	0.22	sop_median_confirms
1830	60146026	2	40	38	39	TRUE	FALSE	FALSE	NA	NA	NA	C	TRUE	1.09	0.816	1.336	1.221	0.767	1.592	1.65	sop_median_confirms	1.87	sop_median_confirms
1831	76624258	18	104	86	95	TRUE	FALSE	FALSE	7414	quantitative	TRUE	B	TRUE	0.446	0.668	0.668	1.466	0.603	2.431	0.57	sop_median_confirms	2.431	sop_singlet
1832	26815339	89	239	150	195	TRUE	FALSE	FALSE	4960	quantitative	TRUE	C	TRUE	1.246	0.704	1.77	1.128	0.549	2.055	1.55	sop_median_confirms	2.055	sop_singlet
1833	44838835	NA	NA	NA	NA	TRUE	FALSE	FALSE	NA	NA	NA	B	FALSE	3.547	0.803	4.417	3.377	0.618	5.464	4.417	sop_singlet	5.464	sop_singlet
1834	53819006	80	109	29	69	TRUE	FALSE	FALSE	258000	quantitative	TRUE	A1	TRUE	0.08	0.803	0.1	0.152	0.618	0.246	0.115	sop_median_confirms	0.277	sop_median_confirms
1835	75058856	NA	NA	NA	629	TRUE	FALSE	FALSE	30569	quantitative	TRUE	B	TRUE	3.502	0.803	4.361	3.202	0.618	5.181	4.361	sop_singlet	5.181	sop_singlet
1836	21923221	NA	NA	NA	NA	TRUE	FALSE	FALSE	NA	NA	NA	B	FALSE	2.847	0.65	4.38	2.569	0.622	4.13	4.38	sop_singlet	4.13	sop_singlet
1837	97639627	NA	NA	NA	NA	TRUE	FALSE	FALSE	NA	NA	NA	C	FALSE	2.318	0.764	3.034	2.383	0.529	4.505	3.034	sop_singlet	4.505	sop_singlet
1838	47359501	88	575	487	531	TRUE	FALSE	FALSE	17200	quantitative	TRUE	C	TRUE	1.897	0.816	2.325	1.884	0.767	2.456	2.325	sop_singlet	2.456	sop_singlet
1839	37780152	54	1068	1014	1041	FALSE	TRUE	FALSE	40	upper_limit	FALSE	B	FALSE	0.263	0.764	0.344	0.255	0.529	0.482	0.307	sop_median_confirms	0.354	sop_median_confirms
1840	82861879	159	402	243	323	TRUE	FALSE	FALSE	124843	quantitative	TRUE	B	FALSE	2.478	0.803	3.086	2.1	0.618	3.398	3.086	sop_singlet	3.398	sop_singlet
1841	40209538	10	244	234	239	TRUE	FALSE	FALSE	1861	quantitative	TRUE	B	TRUE	2.873	0.817	3.517	2.99	0.643	4.65	3.517	sop_singlet	4.65	sop_singlet
1842	36173563	60	880	820	850	TRUE	FALSE	FALSE	15767	quantitative	TRUE	B	FALSE	2.989	0.83	3.601	2.605	0.53	4.915	3.601	sop_singlet	4.915	sop_singlet
1843	57338637	90	316	226	271	TRUE	FALSE	FALSE	8290	quantitative	TRUE	C	TRUE	3.069	0.746	4.114	2.694	0.613	4.395	4.114	sop_singlet	4.395	sop_singlet
1844	21859120	NA	NA	NA	NA	TRUE	FALSE	FALSE	18064	quantitative	TRUE	B	FALSE	1.549	0.704	2.2	1.444	0.549	2.63	2.2	sop_singlet	2.63	sop_singlet
1845	52842666	83	1751	1668	1710	TRUE	FALSE	FALSE	43600	quantitative	TRUE	C	TRUE	3.678	0.712	5.166	3.424	0.613	5.586	5.166	sop_singlet	5.586	sop_singlet
1846	36863730	97	1246	1149	1198	TRUE	FALSE	FALSE	8480	quantitative	TRUE	D	TRUE	2.831	0.75	3.775	2.531	0.755	3.352	3.775	sop_singlet	3.352	sop_singlet
1847	79142077	78	513	435	474	TRUE	FALSE	FALSE	3054	quantitative	TRUE	B	FALSE	2.524	0.831	3.037	3.091	0.896	3.45	3.037	sop_singlet	3.45	sop_singlet
1848	40421151	NA	NA	NA	NA	TRUE	FALSE	FALSE	NA	NA	NA	B	FALSE	1.623	0.719	2.257	1.507	0.568	2.653	2.257	sop_singlet	2.653	sop_singlet
1849	81758807	86	205	119	162	TRUE	FALSE	FALSE	156000	quantitative	TRUE	C	TRUE	2.12	0.734	2.888	2.126	0.877	2.424	2.888	sop_singlet	2.424	sop_singlet
1850	98856375	75	231	156	194	TRUE	FALSE	FALSE	2140	quantitative	TRUE	C	TRUE	0.724	0.704	1.028	0.604	0.549	1.1	0.854	sop_median_confirms	1.135	sop_median_confirms
1851	63409939	84	150	66	108	TRUE	FALSE	FALSE	106000	quantitative	TRUE	C	TRUE	0.75	0.758	0.989	1.53	0.646	2.368	1.056	sop_median_confirms	2.368	sop_singlet
1852	43388994	3	1231	1228	1230	TRUE	FALSE	FALSE	1890	quantitative	TRUE	A1	TRUE	3.458	0.746	4.635	3.133	0.613	5.111	4.635	sop_singlet	5.111	sop_singlet
1853	30532567	92	250	158	204	TRUE	FALSE	FALSE	127	quantitative	TRUE	C	TRUE	0.294	0.704	0.418	0.355	0.549	0.647	0.459	sop_median_confirms	0.648	sop_median_confirms
1854	70586756	NA	NA	NA	NA	TRUE	FALSE	FALSE	NA	NA	NA	B	FALSE	2.158	0.711	3.035	2.014	0.612	3.291	3.035	sop_singlet	3.291	sop_singlet
1855	86931645	83	575	492	534	TRUE	FALSE	FALSE	92000	quantitative	TRUE	A1	TRUE	2.392	0.734	3.259	2.218	0.877	2.529	3.259	sop_singlet	2.529	sop_singlet
1856	51757003	84	600	516	558	TRUE	FALSE	FALSE	82000	quantitative	TRUE	C	TRUE	2.774	0.972	2.854	1.99	0.56	3.554	2.854	sop_singlet	3.554	sop_singlet
1857	19334152	NA	NA	NA	NA	TRUE	FALSE	FALSE	NA	NA	NA	B	FALSE	3.603	0.817	4.41	3.791	0.643	5.896	4.41	sop_singlet	5.896	sop_singlet
1858	13414830	1348	1857	509	1183	TRUE	FALSE	FALSE	35600	quantitative	TRUE	B	FALSE	1.773	0.758	2.339	2.261	0.646	3.5	2.339	sop_singlet	3.5	sop_singlet
1859	66958310	NA	NA	NA	NA	TRUE	FALSE	FALSE	124451	quantitative	TRUE	B	FALSE	3.862	0.83	4.653	3.193	0.53	6.025	4.653	sop_singlet	6.025	sop_singlet
1860	94945415	NA	NA	NA	NA	TRUE	FALSE	FALSE	NA	NA	NA	C	FALSE	3.497	0.83	4.213	3.745	0.53	7.066	4.213	sop_singlet	7.066	sop_singlet
1861	81758807	86	912	826	869	TRUE	FALSE	FALSE	105000	quantitative	TRUE	C	TRUE	3.965	0.83	4.777	2.935	0.53	5.538	4.777	sop_singlet	5.538	sop_singlet
1862	25296811	91	1346	1255	1301	TRUE	FALSE	FALSE	85	quantitative	TRUE	B	FALSE	1.677	0.765	2.192	1.661	0.896	1.854	2.192	sop_singlet	2.092	sop_median_confirms
1863	78944517	13	855	842	849	TRUE	FALSE	FALSE	33700	quantitative	TRUE	A1	TRUE	3.422	0.816	4.194	3.339	0.767	4.353	4.194	sop_singlet	4.353	sop_singlet
1864	30033923	6	508	514	511	TRUE	FALSE	FALSE	25600	quantitative	TRUE	A1C	TRUE	2.353	0.738	3.188	2.366	0.667	3.547	3.188	sop_singlet	3.547	sop_singlet
1865	92894496	NA	NA	NA	806	TRUE	FALSE	FALSE	157026	quantitative	TRUE	B	FALSE	3.715	0.972	3.822	2.664	0.56	4.757	3.822	sop_singlet	4.757	sop_singlet
1866	11889936	166	780	614	697	TRUE	FALSE	FALSE	529000	quantitative	TRUE	C	TRUE	3.612	0.703	5.138	3.258	0.631	5.163	5.138	sop_singlet	5.163	sop_singlet
1867	54206264	112	167	55	111	TRUE	FALSE	FALSE	211584	quantitative	TRUE	C	TRUE	0.838	0.758	1.106	1.056	0.646	1.635	1.283	sop_median_confirms	1.545	sop_median_confirms
1868	35246676	NA	NA	NA	NA	TRUE	FALSE	FALSE	NA	NA	NA	B	FALSE	3.349	0.71	4.717	3.32	0.563	5.897	4.717	sop_singlet	5.897	sop_singlet
1869	53321228	3	1143	1140	1142	TRUE	FALSE	FALSE	118000	quantitative	TRUE	A1	TRUE	3.079	0.83	3.71	2.925	0.53	5.519	3.71	sop_singlet	5.519	sop_singlet
1870	65844497	81	268	187	228	TRUE	FALSE	FALSE	60800	quantitative	TRUE	B	TRUE	0.768	0.764	1.005	0.67	0.529	1.267	1.042	sop_median_confirms	1.032	sop_median_confirms
1871	70415287	179	1458	1279	1369	TRUE	FALSE	FALSE	103000	quantitative	TRUE	C	TRUE	2.645	0.764	3.462	2.565	0.529	4.849	3.462	sop_singlet	4.849	sop_singlet
1872	26272735	83	301	218	260	TRUE	FALSE	FALSE	50500	quantitative	TRUE	C	TRUE	1.388	0.804	1.726	1.887	0.836	2.257	1.726	sop_singlet	2.257	sop_singlet
1873	49749164	86	1240	1154	1197	TRUE	FALSE	FALSE	587000	quantitative	TRUE	C	TRUE	2.781	0.83	3.351	1.959	0.53	3.696	3.351	sop_singlet	3.696	sop_singlet
1874	72157170	102	412	310	361	TRUE	FALSE	FALSE	5480	quantitative	TRUE	C	TRUE	2.836	0.795	3.567	2.63	0.546	4.817	3.567	sop_singlet	4.817	sop_singlet
1875	42860867	NA	NA	NA	NA	TRUE	FALSE	FALSE	NA	NA	NA	B	FALSE	1.731	0.719	2.408	1.7	0.568	2.993	2.408	sop_singlet	2.993	sop_singlet
1876	78617037	115	2615	2500	2558	FALSE	TRUE	FALSE	40	upper_limit	FALSE	B	FALSE	0.087	0.704	0.124	0.106	0.549	0.193	0.107	sop_median_confirms	0.203	sop_median_confirms
1877	23728816	5	157	162	160	TRUE	FALSE	FALSE	3638	quantitative	TRUE	B	TRUE	0.375	0.655	0.573	0.425	0.678	0.627	0.522	sop_median_confirms	0.739	sop_median_confirms
1878	70259967	NA	NA	NA	NA	TRUE	FALSE	FALSE	NA	NA	NA	B	FALSE	3.274	0.719	4.554	3.151	0.568	5.548	4.554	sop_singlet	5.548	sop_singlet
1879	68522965	NA	NA	NA	NA	TRUE	FALSE	TRUE	40	upper_limit	FALSE	B	FALSE	0.086	0.709	0.121	0.08	0.509	0.157	0.105	sop_median_confirms	0.162	sop_median_confirms
1880	39785559	89	739	650	695	TRUE	FALSE	FALSE	38300	quantitative	TRUE	A1	TRUE	1.922	0.764	2.516	2.073	0.529	3.919	2.516	sop_singlet	3.919	sop_singlet
1881	72854448	199	643	444	544	TRUE	FALSE	FALSE	17510	quantitative	TRUE	B	FALSE	2.354	0.66	3.567	2.052	0.571	3.594	3.567	sop_singlet	3.594	sop_singlet
1882	67610670	92	1225	1133	1179	TRUE	FALSE	FALSE	65900	quantitative	TRUE	A1	TRUE	3.642	0.972	3.747	2.945	0.56	5.259	3.747	sop_singlet	5.259	sop_singlet
1883	92375266	12	680	668	674	TRUE	FALSE	FALSE	2790	quantitative	TRUE	A1	TRUE	2.097	0.746	2.811	1.717	0.613	2.801	2.811	sop_singlet	2.801	sop_singlet
1884	49319663	NA	NA	131	NA	TRUE	FALSE	FALSE	9389	quantitative	TRUE	C	TRUE	1.715	0.758	2.263	2.392	0.646	3.703	2.263	sop_singlet	3.703	sop_singlet
1885	44376622	NA	NA	NA	NA	TRUE	FALSE	TRUE	NA	NA	NA	B	FALSE	1.976	0.83	2.381	1.549	0.53	2.923	2.381	sop_singlet	2.923	sop_singlet
1886	33845183	10	537	547	542	TRUE	FALSE	FALSE	16200	quantitative	TRUE	B	FALSE	2.212	0.66	3.352	2.344	0.571	4.105	3.352	sop_singlet	4.105	sop_singlet
1887	23428700	55	154	99	127	TRUE	FALSE	FALSE	2033	quantitative	TRUE	B	TRUE	0.149	0.711	0.21	0.218	0.612	0.356	0.207	sop_median_confirms	0.38	sop_median_confirms
1888	10890395	296	813	517	665	TRUE	FALSE	FALSE	35703	quantitative	TRUE	B	FALSE	2.063	0.65	3.174	2.407	0.622	3.87	3.174	sop_singlet	3.87	sop_singlet
1889	79825423	12	233	221	227	TRUE	FALSE	FALSE	7690	quantitative	TRUE	C	TRUE	2.383	0.712	3.347	2.323	0.645	3.602	3.347	sop_singlet	3.602	sop_singlet
1890	82665527	80	902	822	862	TRUE	FALSE	FALSE	NA	NA	NA	C	TRUE	3.26	0.75	4.347	2.764	0.64	4.319	4.347	sop_singlet	4.319	sop_singlet
1891	15034032	167	685	518	602	TRUE	FALSE	FALSE	13473	quantitative	TRUE	B	FALSE	2.146	0.65	3.302	1.863	0.622	2.995	3.302	sop_singlet	2.995	sop_singlet
1892	83725705	85	573	488	531	TRUE	FALSE	FALSE	32700	quantitative	TRUE	C	TRUE	4	0.734	5.45	3.582	0.877	4.084	5.45	sop_singlet	4.084	sop_singlet
1893	51143032	84	222	138	180	TRUE	FALSE	FALSE	5130	quantitative	TRUE	D	TRUE	0.144	0.817	0.176	0.226	0.643	0.351	0.184	sop_median_confirms	0.397	sop_median_confirms
1894	37582081	10	1263	1273	1268	TRUE	FALSE	FALSE	28679	quantitative	TRUE	B	FALSE	3.36	0.758	4.433	3.442	0.646	5.328	4.433	sop_singlet	5.328	sop_singlet
1895	99089350	10	731	741	736	TRUE	FALSE	FALSE	22623	quantitative	TRUE	B	FALSE	2.997	0.71	4.221	3.026	0.563	5.375	4.221	sop_singlet	5.375	sop_singlet
1896	59149220	31	546	515	531	TRUE	FALSE	FALSE	119000	quantitative	TRUE	C	TRUE	2.175	0.765	2.843	2.243	0.787	2.85	2.843	sop_singlet	2.85	sop_singlet
1897	95702775	89	190	101	146	TRUE	FALSE	FALSE	28995	quantitative	TRUE	B	FALSE	1.465	0.66	2.22	1.281	0.571	2.243	2.22	sop_singlet	2.243	sop_singlet
1898	44544844	130	1266	1136	1201	TRUE	FALSE	FALSE	529000	quantitative	TRUE	C	TRUE	3.637	0.734	4.955	3.726	0.877	4.249	4.955	sop_singlet	4.249	sop_singlet
1899	74029393	NA	NA	NA	NA	TRUE	FALSE	FALSE	32300	quantitative	TRUE	B	TRUE	3.273	0.803	4.076	3.071	0.618	4.969	4.076	sop_singlet	4.969	sop_singlet
1900	56982420	13	50	37	44	TRUE	FALSE	FALSE	155000	quantitative	TRUE	D	TRUE	0.048	0.655	0.073	0.164	0.678	0.242	0.054	sop_median_confirms	1.092	sop_median_confirms
1901	34289735	12	870	858	864	TRUE	FALSE	FALSE	1210	quantitative	TRUE	A1	TRUE	1.854	0.752	2.465	1.781	0.707	2.519	2.465	sop_singlet	2.519	sop_singlet
1902	21652608	NA	NA	NA	NA	TRUE	FALSE	FALSE	NA	NA	NA	B	FALSE	2.889	0.655	4.411	2.61	0.678	3.85	4.411	sop_singlet	3.85	sop_singlet
1903	11681308	3	900	897	899	TRUE	FALSE	FALSE	119000	quantitative	TRUE	A1	TRUE	3.553	0.83	4.281	2.989	0.53	5.64	4.281	sop_singlet	5.64	sop_singlet
1904	81343332	NA	NA	NA	NA	TRUE	FALSE	FALSE	NA	NA	NA	B	FALSE	3.61	0.803	4.496	3.441	0.618	5.568	4.496	sop_singlet	5.568	sop_singlet
1905	11018648	217	3702	3485	3594	FALSE	TRUE	FALSE	40	upper_limit	FALSE	B	FALSE	1.991	0.704	2.828	1.44	0.549	2.623	2.828	sop_singlet	2.623	sop_singlet
1906	40421151	NA	NA	NA	NA	TRUE	FALSE	FALSE	NA	NA	NA	B	FALSE	2.171	0.817	2.657	1.827	0.643	2.841	2.657	sop_singlet	2.841	sop_singlet
1907	68369039	88	1251	1163	1207	TRUE	FALSE	FALSE	11300	quantitative	TRUE	C	TRUE	2.703	0.703	3.845	2.613	0.809	3.23	3.845	sop_singlet	3.23	sop_singlet
1908	18149767	NA	NA	137	NA	TRUE	FALSE	FALSE	4505	quantitative	TRUE	B	FALSE	0.285	0.709	0.402	0.357	0.509	0.701	0.435	sop_median_confirms	0.614	sop_median_confirms
1909	82665527	80	570	490	530	TRUE	FALSE	FALSE	6470	quantitative	TRUE	C	TRUE	2.24	0.765	2.928	2.849	0.896	3.18	2.928	sop_singlet	3.18	sop_singlet
1910	13310064	NA	NA	NA	NA	TRUE	FALSE	FALSE	NA	NA	NA	B	FALSE	3.033	0.655	4.631	3.62	0.678	5.339	4.631	sop_singlet	5.339	sop_singlet
1911	40277290	85	576	491	534	TRUE	FALSE	FALSE	28536	quantitative	TRUE	C	TRUE	2.387	0.804	2.969	2.836	0.836	3.392	2.969	sop_singlet	3.392	sop_singlet
1912	57862418	95	741	646	694	TRUE	FALSE	FALSE	1360	quantitative	TRUE	A1	TRUE	2.865	0.712	4.024	2.803	0.645	4.346	4.024	sop_singlet	4.346	sop_singlet
1913	70762708	NA	NA	NA	NA	TRUE	FALSE	FALSE	NA	NA	NA	C	FALSE	3.069	0.795	3.86	2.736	0.546	5.011	3.86	sop_singlet	5.011	sop_singlet
1914	59098748	6	2063	2057	2060	FALSE	TRUE	FALSE	40	upper_limit	FALSE	B	FALSE	0.041	0.704	0.058	0.05	0.549	0.091	0.057	sop_median_confirms	0.37	sop_median_confirms
1915	80860971	98	764	666	715	TRUE	FALSE	FALSE	3380	quantitative	TRUE	A1C	TRUE	3.776	0.816	4.627	3.764	0.666	5.652	4.627	sop_singlet	5.652	sop_singlet
1916	28697745	NA	NA	NA	NA	TRUE	FALSE	FALSE	NA	NA	NA	B	FALSE	3.505	0.655	5.351	3.466	0.678	5.112	5.351	sop_singlet	5.112	sop_singlet
1917	23268654	213	635	422	529	TRUE	FALSE	FALSE	26500	quantitative	TRUE	C	TRUE	2.728	0.91	2.998	3.005	0.809	3.714	2.998	sop_singlet	3.714	sop_singlet
1918	79547942	65	129	64	97	TRUE	FALSE	FALSE	3910	quantitative	TRUE	C	TRUE	1.298	0.972	1.335	0.696	0.56	1.243	1.106	sop_median_confirms	1.239	sop_median_confirms
1919	61149059	NA	NA	NA	NA	TRUE	FALSE	FALSE	NA	NA	NA	B	FALSE	3.627	0.655	5.537	3.457	0.678	5.099	5.537	sop_singlet	5.099	sop_singlet
1920	82665527	80	1241	1161	1201	TRUE	FALSE	FALSE	8410	quantitative	TRUE	C	TRUE	3.308	0.649	5.097	3.219	0.742	4.338	5.097	sop_singlet	4.338	sop_singlet
1921	30167903	32	545	513	529	TRUE	FALSE	FALSE	NA	NA	NA	C	TRUE	1.113	0.804	1.384	1.338	0.877	1.526	1.384	sop_singlet	1.514	sop_median_confirms
1922	59068137	3	700	697	699	TRUE	FALSE	FALSE	33100	quantitative	TRUE	C	TRUE	1.908	0.804	2.373	1.884	0.836	2.254	2.373	sop_singlet	2.254	sop_singlet
1923	18978697	13	852	839	846	TRUE	FALSE	FALSE	1690	quantitative	TRUE	A1	TRUE	1.951	0.734	2.658	2.115	0.877	2.412	2.658	sop_singlet	2.412	sop_singlet
1924	33023052	90	571	481	526	TRUE	FALSE	FALSE	23700	quantitative	TRUE	C	TRUE	2.164	0.703	3.078	2.336	0.809	2.888	3.078	sop_singlet	2.888	sop_singlet
1925	85290457	34	80	46	63	TRUE	FALSE	FALSE	25400	quantitative	TRUE	C	TRUE	0.118	0.649	0.182	0.311	0.742	0.419	0.157	sop_median_confirms	0.416	sop_median_confirms
1926	80559496	NA	NA	NA	NA	TRUE	FALSE	TRUE	NA	NA	NA	B	FALSE	3.223	0.71	4.539	3.624	0.563	6.437	4.539	sop_singlet	6.437	sop_singlet
1927	59149341	91	301	210	256	TRUE	FALSE	FALSE	2950	quantitative	TRUE	C	TRUE	2.822	0.83	3.4	1.98	0.53	3.736	3.4	sop_singlet	3.736	sop_singlet
1928	25681141	NA	NA	NA	NA	TRUE	FALSE	FALSE	NA	NA	NA	B	FALSE	2.948	0.771	3.824	2.302	0.546	4.216	3.824	sop_singlet	4.216	sop_singlet
1929	15558038	NA	NA	NA	NA	TRUE	FALSE	FALSE	NA	NA	NA	B	FALSE	2.38	0.65	3.662	1.746	0.622	2.807	3.662	sop_singlet	2.807	sop_singlet
1930	43451017	NA	NA	NA	NA	TRUE	FALSE	FALSE	NA	NA	NA	B	FALSE	2.941	0.719	4.09	2.473	0.568	4.354	4.09	sop_singlet	4.354	sop_singlet
1931	84863969	3	37	34	36	TRUE	FALSE	FALSE	117877	quantitative	TRUE	B	TRUE	0.145	0.803	0.181	0.259	0.618	0.419	0.254	sop_median_confirms	0.44	sop_median_confirms
1932	43155152	100	177	77	127	TRUE	FALSE	FALSE	25953	quantitative	TRUE	B	FALSE	0.453	0.719	0.63	0.498	0.568	0.877	0.515	sop_median_confirms	0.777	sop_median_confirms
1933	92416889	NA	NA	NA	NA	TRUE	FALSE	FALSE	32100	quantitative	TRUE	B	TRUE	3.234	0.655	4.937	3.021	0.678	4.456	4.937	sop_singlet	4.456	sop_singlet
1934	30668316	113	223	110	167	TRUE	FALSE	FALSE	9500	quantitative	TRUE	C	TRUE	1.14	0.738	1.545	1.421	0.667	2.13	1.268	sop_median_confirms	2.13	sop_singlet
1935	87711088	3	288	285	287	TRUE	FALSE	FALSE	4610	quantitative	TRUE	C	TRUE	1.311	0.764	1.716	1.167	0.529	2.206	1.988	sop_median_confirms	2.206	sop_singlet
1936	24343035	107	924	817	871	TRUE	FALSE	FALSE	1610	quantitative	TRUE	C	TRUE	1.851	0.738	2.508	1.681	0.645	2.606	2.508	sop_singlet	2.606	sop_singlet
1937	17837599	3	727	724	726	TRUE	FALSE	FALSE	36600	quantitative	TRUE	A1	TRUE	2.983	0.709	4.207	2.935	0.509	5.766	4.207	sop_singlet	5.766	sop_singlet
1938	63788376	109	673	564	619	TRUE	FALSE	FALSE	85600	quantitative	TRUE	C	TRUE	2.404	0.703	3.42	2.816	0.809	3.481	3.42	sop_singlet	3.481	sop_singlet
1939	33023052	90	913	823	868	TRUE	FALSE	FALSE	91300	quantitative	TRUE	C	TRUE	2.498	0.83	3.01	2.149	0.53	4.055	3.01	sop_singlet	4.055	sop_singlet
1940	68335234	114	608	494	551	TRUE	FALSE	FALSE	10800	quantitative	TRUE	A1	TRUE	1.984	0.734	2.703	1.943	0.877	2.216	2.703	sop_singlet	2.216	sop_singlet
1941	98856375	75	1080	1005	1043	TRUE	FALSE	FALSE	120000	quantitative	TRUE	C	TRUE	3.143	0.75	4.191	2.95	0.64	4.609	4.191	sop_singlet	4.609	sop_singlet
1942	14047154	7	725	718	722	FALSE	TRUE	FALSE	40	upper_limit	FALSE	B	FALSE	0.211	0.812	0.26	0.163	0.503	0.324	0.293	sop_median_confirms	0.32	sop_median_confirms
1943	32542565	NA	NA	NA	NA	TRUE	FALSE	FALSE	NA	NA	NA	C	FALSE	0.259	0.709	0.365	0.272	0.509	0.534	0.304	sop_median_confirms	0.48	sop_median_confirms
1944	87824813	NA	NA	3824	NA	FALSE	TRUE	FALSE	40	upper_limit	FALSE	B	FALSE	3.194	0.803	3.978	2.807	0.618	4.542	3.978	sop_singlet	4.542	sop_singlet
1945	49749164	86	1410	1324	1367	TRUE	FALSE	FALSE	316000	quantitative	TRUE	C	TRUE	2.771	0.83	3.339	1.938	0.53	3.657	3.339	sop_singlet	3.657	sop_singlet
1946	26688366	89	3389	3300	3345	FALSE	TRUE	FALSE	40	upper_limit	FALSE	B	FALSE	2.047	0.709	2.887	1.979	0.509	3.888	2.887	sop_singlet	3.888	sop_singlet
1947	74659458	NA	NA	NA	NA	TRUE	FALSE	FALSE	NA	NA	NA	B	FALSE	3.396	0.711	4.776	2.672	0.612	4.366	4.776	sop_singlet	4.366	sop_singlet
1948	65984235	66	256	190	223	TRUE	FALSE	FALSE	NA	NA	NA	C	TRUE	2.6	0.71	3.662	2.384	0.563	4.234	3.662	sop_singlet	4.234	sop_singlet
1949	97191734	NA	NA	NA	NA	TRUE	FALSE	FALSE	51800	quantitative	TRUE	B	TRUE	1.366	0.803	1.701	1.476	0.618	2.388	2.036	sop_median_confirms	2.388	sop_singlet
1950	70306023	11	480	469	475	FALSE	TRUE	FALSE	40	upper_limit	FALSE	B	FALSE	0.099	0.712	0.139	0.244	0.645	0.378	0.148	sop_median_confirms	0.238	sop_median_confirms
1951	44508046	90	740	650	695	TRUE	FALSE	FALSE	40300	quantitative	TRUE	A1	TRUE	2.912	0.704	4.136	2.332	0.549	4.248	4.136	sop_singlet	4.248	sop_singlet
1952	47615391	60	88	28	58	TRUE	FALSE	FALSE	3350	quantitative	TRUE	D	TRUE	3.547	0.711	4.989	3.347	0.612	5.469	4.989	sop_singlet	5.469	sop_singlet
1953	92351734	85	4595	4510	4553	FALSE	TRUE	FALSE	40	upper_limit	FALSE	B	FALSE	2.849	0.66	4.317	2.345	0.571	4.107	4.317	sop_singlet	4.107	sop_singlet
1954	62263579	91	1077	986	1032	TRUE	FALSE	FALSE	9210	quantitative	TRUE	C	TRUE	3.576	0.746	4.794	3.242	0.613	5.289	4.794	sop_singlet	5.289	sop_singlet
1955	53373087	1	1094	1093	1094	FALSE	TRUE	FALSE	40	upper_limit	FALSE	B	FALSE	0.085	0.804	0.106	0.178	0.836	0.213	0.116	sop_median_confirms	0.208	sop_median_confirms
1956	71270829	66	2558	2492	2525	FALSE	TRUE	FALSE	40	upper_limit	FALSE	B	FALSE	1.697	0.716	2.37	1.92	0.805	2.385	2.37	sop_singlet	2.385	sop_singlet
1957	34049530	40	77	37	57	TRUE	FALSE	FALSE	6690	quantitative	TRUE	D	TRUE	2.549	0.803	3.174	2.506	0.618	4.055	3.174	sop_singlet	4.055	sop_singlet
1958	49782572	28	714	686	700	TRUE	FALSE	FALSE	4208	quantitative	TRUE	C	TRUE	3.496	0.91	3.842	3.517	0.809	4.347	3.842	sop_singlet	4.347	sop_singlet
1959	54104787	NA	NA	NA	NA	TRUE	FALSE	FALSE	NA	NA	NA	B	FALSE	3.43	0.66	5.197	3.068	0.571	5.373	5.197	sop_singlet	5.373	sop_singlet
1960	23728816	5	131	136	134	TRUE	FALSE	FALSE	1884	quantitative	TRUE	B	TRUE	0.253	0.803	0.315	0.304	0.618	0.492	0.362	sop_median_confirms	0.585	sop_median_confirms
1961	76286485	89	945	856	901	TRUE	FALSE	FALSE	30900	quantitative	TRUE	A1	TRUE	4	0.91	4.396	3.498	0.787	4.445	4.396	sop_singlet	4.445	sop_singlet
1962	97999080	123	455	332	394	TRUE	FALSE	FALSE	77609	quantitative	TRUE	B	FALSE	2.021	0.709	2.85	1.853	0.509	3.64	2.85	sop_singlet	3.64	sop_singlet
1963	44656860	96	415	319	367	TRUE	FALSE	FALSE	183000	quantitative	TRUE	A1	TRUE	1.997	0.816	2.447	2.039	0.767	2.658	2.447	sop_singlet	2.658	sop_singlet
1964	73546837	NA	NA	NA	NA	TRUE	FALSE	FALSE	NA	NA	NA	B	FALSE	0.597	0.803	0.743	0.546	0.618	0.883	0.837	sop_median_confirms	1.023	sop_median_confirms
1965	97834917	0	1199	1199	1199	TRUE	FALSE	FALSE	3730	quantitative	TRUE	A1	TRUE	2.404	0.752	3.197	1.982	0.707	2.803	3.197	sop_singlet	2.803	sop_singlet
1966	92223910	75	1064	989	1027	TRUE	FALSE	FALSE	4890	quantitative	TRUE	D	TRUE	2.363	0.716	3.3	2.2	0.805	2.733	3.3	sop_singlet	2.733	sop_singlet
1967	78504124	6	1620	1626	1623	FALSE	TRUE	FALSE	40	upper_limit	FALSE	B	FALSE	0.667	0.91	0.733	0.743	0.809	0.918	0.646	sop_median_confirms	1.211	sop_median_confirms
1968	73101862	89	285	196	241	TRUE	FALSE	FALSE	2450	quantitative	TRUE	D	TRUE	0.835	0.817	1.022	0.773	0.643	1.202	1.136	sop_median_confirms	1.145	sop_median_confirms
1969	97577073	94	911	817	864	TRUE	FALSE	FALSE	42100	quantitative	TRUE	C	TRUE	2.526	0.703	3.593	2.148	0.631	3.404	3.593	sop_singlet	3.404	sop_singlet
1970	30555114	3	488	485	487	TRUE	FALSE	FALSE	59300	quantitative	TRUE	C	TRUE	3.054	0.91	3.356	2.643	0.809	3.267	3.356	sop_singlet	3.267	sop_singlet
1971	22877872	83	316	233	275	TRUE	FALSE	FALSE	141000	quantitative	TRUE	D	TRUE	0.871	0.719	1.211	0.57	0.568	1.004	1.019	sop_median_confirms	1.079	sop_median_confirms
1972	49860729	10	3294	3304	3299	FALSE	TRUE	FALSE	40	upper_limit	FALSE	B	FALSE	0.087	0.65	0.134	0.067	0.622	0.108	0.113	sop_median_confirms	0.179	sop_median_confirms
1973	54631763	80	316	236	276	TRUE	FALSE	FALSE	3530	quantitative	TRUE	C	TRUE	0.354	0.83	0.427	0.333	0.53	0.628	0.441	sop_median_confirms	0.533	sop_median_confirms
1974	93334706	64	897	833	865	TRUE	FALSE	FALSE	21800	quantitative	TRUE	A1	TRUE	1.688	0.709	2.381	1.482	0.509	2.912	2.381	sop_singlet	2.912	sop_singlet
1975	51280540	13	265	252	259	TRUE	FALSE	FALSE	201000	quantitative	TRUE	C	TRUE	0.3	0.703	0.427	0.673	0.631	1.067	0.407	sop_median_confirms	0.919	sop_median_confirms
1976	79142077	78	167	89	128	TRUE	FALSE	FALSE	1199	quantitative	TRUE	B	FALSE	0.915	0.738	1.24	0.997	0.667	1.495	1.121	sop_median_confirms	1.22	sop_median_confirms
1977	77176461	NA	NA	NA	NA	TRUE	FALSE	FALSE	NA	NA	NA	B	FALSE	3.452	0.65	5.311	3.374	0.622	5.424	5.311	sop_singlet	5.424	sop_singlet
1978	59149341	91	574	483	529	TRUE	FALSE	FALSE	4080	quantitative	TRUE	C	TRUE	3.32	0.704	4.716	2.644	0.549	4.816	4.716	sop_singlet	4.816	sop_singlet
1979	28662649	15	188	173	181	TRUE	FALSE	FALSE	13269	quantitative	TRUE	BC	TRUE	2.631	0.655	4.017	2.503	0.678	3.692	4.017	sop_singlet	3.692	sop_singlet
1980	83343943	3	1231	1228	1230	TRUE	FALSE	FALSE	21500	quantitative	TRUE	A1	TRUE	3.338	0.712	4.688	3.417	0.645	5.298	4.688	sop_singlet	5.298	sop_singlet
1981	66580613	89	565	476	521	TRUE	FALSE	FALSE	189000	quantitative	TRUE	C	TRUE	3.232	0.703	4.597	3.252	0.631	5.154	4.597	sop_singlet	5.154	sop_singlet
1982	53063993	93	1088	995	1042	TRUE	FALSE	FALSE	3525	quantitative	TRUE	B	FALSE	3.648	0.71	5.138	3.513	0.563	6.24	5.138	sop_singlet	6.24	sop_singlet
1983	22910556	91	935	844	890	TRUE	FALSE	FALSE	28300	quantitative	TRUE	A1	TRUE	2.493	0.703	3.546	2.068	0.631	3.277	3.546	sop_singlet	3.277	sop_singlet
1984	83010580	89	324	235	280	TRUE	FALSE	FALSE	28700	quantitative	TRUE	C	TRUE	1.06	0.758	1.398	1.238	0.646	1.916	1.409	sop_median_confirms	1.84	sop_median_confirms
1985	73170513	28	125	97	111	TRUE	FALSE	FALSE	1830000	quantitative	TRUE	C	TRUE	0.762	0.812	0.938	0.484	0.503	0.962	0.998	sop_median_confirms	0.875	sop_median_confirms
1986	59098748	6	2217	2211	2214	FALSE	TRUE	FALSE	40	upper_limit	FALSE	B	FALSE	0.036	0.831	0.043	0.091	0.896	0.102	0.053	sop_median_confirms	0.082	sop_median_confirms
1987	26815339	89	744	655	700	TRUE	FALSE	FALSE	2870	quantitative	TRUE	C	TRUE	3.41	0.91	3.747	3.478	0.787	4.419	3.747	sop_singlet	4.419	sop_singlet
1988	56493727	88	568	480	524	TRUE	FALSE	FALSE	36500	quantitative	TRUE	A1	TRUE	1.892	0.816	2.319	2.113	0.631	3.349	2.319	sop_singlet	3.349	sop_singlet
1989	55787304	48	370	322	346	TRUE	FALSE	FALSE	3911	quantitative	TRUE	B	FALSE	1.49	0.972	1.533	1.162	0.56	2.075	1.67	sop_median_confirms	2.075	sop_singlet
1990	38432592	10	2260	2270	2265	TRUE	FALSE	FALSE	4557	quantitative	TRUE	B	FALSE	2.953	0.71	4.159	3.345	0.563	5.941	4.159	sop_singlet	5.941	sop_singlet
1991	66825734	13	50	37	44	TRUE	FALSE	FALSE	34600	quantitative	TRUE	A1	TRUE	0.068	0.711	0.096	0.148	0.612	0.242	0.086	sop_median_confirms	0.27	sop_median_confirms
1992	64577680	101	1321	1220	1271	TRUE	FALSE	FALSE	3073	quantitative	TRUE	B	FALSE	3.211	0.762	4.214	3.271	0.537	6.091	4.214	sop_singlet	6.091	sop_singlet
1993	16954750	410	2333	1923	2128	TRUE	FALSE	FALSE	97724	quantitative	TRUE	B	FALSE	3.413	0.816	4.183	2.975	0.631	4.715	4.183	sop_singlet	4.715	sop_singlet
1994	86910138	1	929	928	929	FALSE	TRUE	FALSE	40	upper_limit	FALSE	B	FALSE	0.049	0.65	0.075	0.049	0.622	0.079	0.06	sop_median_confirms	0.082	sop_median_confirms
1995	80327251	10	1800	1810	1805	FALSE	TRUE	FALSE	40	upper_limit	FALSE	B	FALSE	1.472	0.816	1.804	1.715	0.767	2.236	1.918	sop_median_confirms	2.236	sop_singlet
1996	72785622	62	223	161	192	TRUE	FALSE	FALSE	NA	NA	NA	C	TRUE	1.229	0.812	1.514	0.765	0.503	1.521	1.705	sop_median_confirms	2.055	sop_median_confirms
1997	65225095	NA	NA	NA	NA	TRUE	FALSE	FALSE	NA	NA	NA	B	FALSE	3.69	0.817	4.517	3.827	0.643	5.952	4.517	sop_singlet	5.952	sop_singlet
1998	79476808	NA	NA	NA	NA	TRUE	FALSE	FALSE	85400	quantitative	TRUE	B	TRUE	1.703	0.655	2.6	1.464	0.678	2.159	2.6	sop_singlet	2.159	sop_singlet
1999	47388176	NA	NA	NA	NA	TRUE	FALSE	FALSE	NA	NA	NA	B	FALSE	3.523	0.803	4.387	3.418	0.618	5.531	4.387	sop_singlet	5.531	sop_singlet
[truncated: 425 more rows]
