# Supplementary material for: Performance comparison of the Maxim and Sedia Limiting Antigen Avidity assays for HIV incidence surveillance
Source: PLoS One. 2019 Jul 26;14(7):e0220345. doi: 10.1371/journal.pone.0220345 (PMC6660077; doi:10.1371/journal.pone.0220345)
Supplement: S2 Dataset — Results from 25 replicates of each of three blinded control specimens included in the CEPHIA Evaluation Panel. (CSV) [file pone.0220345.s009.csv]

specimen_label	maxim_initial_OD	maxim_initial_calibrator_OD	maxim_initial_ODn	maxim_final_ODn	maxim_final_method	sedia_initial_OD	sedia_initial_calibrator_OD	sedia_initial_ODn	sedia_final_ODn	sedia_final_method
BC-1	3.56	0.734	4.85	4.85	sop_singlet	3.224	0.877	3.676	3.676	sop_singlet
BC-1	3.31	0.703	4.708	4.708	sop_singlet	2.965	0.631	4.699	4.699	sop_singlet
BC-1	3.467	0.91	3.81	3.81	sop_singlet	3.345	0.787	4.25	4.25	sop_singlet
BC-1	3.068	0.831	3.692	3.692	sop_singlet	3.366	0.896	3.757	3.757	sop_singlet
BC-1	3.065	0.816	3.756	3.756	sop_singlet	3.214	0.767	4.19	4.19	sop_singlet
BC-1	3.416	0.738	4.629	4.629	sop_singlet	3.032	0.667	4.546	4.546	sop_singlet
BC-1	3.198	0.712	4.492	4.492	sop_singlet	2.972	0.645	4.608	4.608	sop_singlet
BC-1	3.413	0.746	4.575	4.575	sop_singlet	2.858	0.613	4.662	4.662	sop_singlet
BC-1	3.263	0.752	4.339	4.339	sop_singlet	2.973	0.707	4.205	4.205	sop_singlet
BC-1	2.978	0.649	4.589	4.589	sop_singlet	2.961	0.755	3.922	3.922	sop_singlet
BC-1	3.714	0.972	3.821	3.821	sop_singlet	2.903	0.56	5.184	5.184	sop_singlet
BC-1	3.445	0.764	4.509	4.509	sop_singlet	3.066	0.529	5.796	5.796	sop_singlet
BC-1	3.141	0.709	4.43	4.43	sop_singlet	2.988	0.509	5.87	5.87	sop_singlet
BC-1	3.364	0.704	4.778	4.778	sop_singlet	3.055	0.549	5.565	5.565	sop_singlet
BC-1	3.217	0.795	4.047	4.047	sop_singlet	3.161	0.546	5.789	5.789	sop_singlet
BC-1	3.221	0.803	4.011	4.011	sop_singlet	2.871	0.618	4.646	4.646	sop_singlet
BC-1	3.291	0.655	5.024	5.024	sop_singlet	2.948	0.678	4.348	4.348	sop_singlet
BC-1	3.343	0.668	5.004	5.004	sop_singlet	3.385	0.603	5.614	5.614	sop_singlet
BC-1	3.264	0.719	4.54	4.54	sop_singlet	3.041	0.568	5.354	5.354	sop_singlet
BC-1	3.493	0.711	4.913	4.913	sop_singlet	2.962	0.612	4.84	4.84	sop_singlet
BC-1	3.362	0.762	4.412	4.412	sop_singlet	3.462	0.537	6.447	6.447	sop_singlet
BC-1	3.311	0.812	4.078	4.078	sop_singlet	2.845	0.503	5.656	5.656	sop_singlet
BC-1	3.126	0.71	4.403	4.403	sop_singlet	3.048	0.563	5.414	5.414	sop_singlet
BC-1	3.235	0.66	4.902	4.902	sop_singlet	3.158	0.571	5.531	5.531	sop_singlet
BC-1	3.205	0.65	4.931	4.931	sop_singlet	3.051	0.622	4.905	4.905	sop_singlet
BC-2	3.156	0.804	3.925	3.925	sop_singlet	3.084	0.836	3.689	3.689	sop_singlet
BC-2	3.184	0.734	4.338	4.338	sop_singlet	2.931	0.666	4.401	4.401	sop_singlet
BC-2	2.923	0.703	4.158	4.158	sop_singlet	2.784	0.631	4.412	4.412	sop_singlet
BC-2	2.997	0.91	3.293	3.293	sop_singlet	2.996	0.809	3.703	3.703	sop_singlet
BC-2	3.102	0.765	4.055	4.055	sop_singlet	3.165	0.896	3.532	3.532	sop_singlet
BC-2	2.956	0.716	4.128	4.128	sop_singlet	2.874	0.805	3.57	3.57	sop_singlet
BC-2	3.214	0.738	4.355	4.355	sop_singlet	2.865	0.645	4.442	4.442	sop_singlet
BC-2	3.218	0.746	4.314	4.314	sop_singlet	2.716	0.613	4.431	4.431	sop_singlet
BC-2	3.03	0.752	4.029	4.029	sop_singlet	2.764	0.707	3.909	3.909	sop_singlet
BC-2	3.1	0.649	4.777	4.777	sop_singlet	2.812	0.742	3.79	3.79	sop_singlet
BC-2	2.934	0.83	3.535	3.535	sop_singlet	2.58	0.53	4.868	4.868	sop_singlet
BC-2	3.573	0.972	3.676	3.676	sop_singlet	2.781	0.56	4.966	4.966	sop_singlet
BC-2	3.068	0.764	4.016	4.016	sop_singlet	2.743	0.529	5.185	5.185	sop_singlet
BC-2	2.972	0.709	4.192	4.192	sop_singlet	2.665	0.509	5.236	5.236	sop_singlet
BC-2	2.977	0.704	4.229	4.229	sop_singlet	2.646	0.549	4.82	4.82	sop_singlet
BC-2	2.945	0.817	3.605	3.605	sop_singlet	3.022	0.643	4.7	4.7	sop_singlet
BC-2	3.224	0.803	4.015	4.015	sop_singlet	2.735	0.618	4.426	4.426	sop_singlet
BC-2	2.981	0.668	4.463	4.463	sop_singlet	2.746	0.603	4.554	4.554	sop_singlet
BC-2	3.01	0.719	4.186	4.186	sop_singlet	2.705	0.568	4.762	4.762	sop_singlet
BC-2	2.803	0.711	3.942	3.942	sop_singlet	2.71	0.612	4.428	4.428	sop_singlet
BC-2	2.558	0.758	3.375	3.375	sop_singlet	2.979	0.646	4.611	4.611	sop_singlet
BC-2	3.055	0.762	4.009	4.009	sop_singlet	3.277	0.537	6.102	6.102	sop_singlet
BC-2	2.957	0.71	4.165	4.165	sop_singlet	2.632	0.563	4.675	4.675	sop_singlet
BC-2	2.979	0.66	4.514	4.514	sop_singlet	2.833	0.571	4.961	4.961	sop_singlet
BC-2	2.976	0.65	4.578	4.578	sop_singlet	2.648	0.622	4.257	4.257	sop_singlet
BC-3	0.435	0.804	0.541	0.353	sop_median_confirms	0.97	0.836	1.16	1.154	sop_median_confirms
BC-3	0.33	0.734	0.45	0.547	sop_median_confirms	1.059	0.877	1.208	1.094	sop_median_confirms
BC-3	0.33	0.816	0.404	0.489	sop_median_confirms	0.75	0.631	1.189	1.06	sop_median_confirms
BC-3	0.349	0.91	0.384	0.381	sop_median_confirms	0.892	0.809	1.103	1.06	sop_median_confirms
BC-3	0.332	0.765	0.434	0.412	sop_median_confirms	0.949	0.787	1.206	1.141	sop_median_confirms
BC-3	0.432	0.716	0.603	0.47	sop_median_confirms	0.905	0.805	1.124	1.133	sop_median_confirms
BC-3	0.45	0.738	0.61	0.477	sop_median_confirms	0.906	0.667	1.358	1.066	sop_median_confirms
BC-3	0.378	0.712	0.531	0.499	sop_median_confirms	0.722	0.645	1.119	1.142	sop_median_confirms
BC-3	0.39	0.746	0.523	0.506	sop_median_confirms	0.832	0.613	1.357	1.185	sop_median_confirms
BC-3	0.337	0.649	0.519	0.553	sop_median_confirms	0.943	0.742	1.271	1.132	sop_median_confirms
BC-3	0.442	0.83	0.533	0.561	sop_median_confirms	0.526	0.53	0.992	0.806	sop_median_confirms
BC-3	0.57	0.972	0.586	0.561	sop_median_confirms	0.537	0.56	0.959	0.939	sop_median_confirms
BC-3	0.492	0.764	0.644	0.548	sop_median_confirms	0.574	0.529	1.085	0.79	sop_median_confirms
BC-3	0.389	0.704	0.553	0.631	sop_median_confirms	0.484	0.549	0.882	0.776	sop_median_confirms
BC-3	0.419	0.795	0.527	0.635	sop_median_confirms	0.63	0.546	1.154	0.891	sop_median_confirms
BC-3	0.455	0.817	0.557	0.53	sop_median_confirms	0.685	0.643	1.065	1.043	sop_median_confirms
BC-3	0.482	0.803	0.6	0.699	sop_median_confirms	0.625	0.618	1.011	0.997	sop_median_confirms
BC-3	0.433	0.655	0.661	0.579	sop_median_confirms	0.603	0.678	0.889	1.382	sop_median_confirms
BC-3	0.439	0.668	0.657	0.573	sop_median_confirms	0.696	0.603	1.154	1.01	sop_median_confirms
BC-3	0.384	0.711	0.54	0.568	sop_median_confirms	0.58	0.612	0.948	0.98	sop_median_confirms
BC-3	0.417	0.758	0.55	0.546	sop_median_confirms	0.605	0.646	0.937	0.885	sop_median_confirms
BC-3	0.505	0.762	0.663	0.583	sop_median_confirms	0.881	0.537	1.641	0.882	sop_median_confirms
BC-3	0.457	0.812	0.563	0.645	sop_median_confirms	0.538	0.503	1.07	0.988	sop_median_confirms
BC-3	0.521	0.71	0.734	0.561	sop_median_confirms	0.771	0.563	1.369	1.05	sop_median_confirms
BC-3	0.39	0.65	0.6	0.582	sop_median_confirms	0.396	0.622	0.637	1.004	sop_median_confirms
